# Supplementary material for: Plant Root Exudates Are Involved in Bacillus cereus AR156 Mediated Biocontrol Against Ralstonia solanacearum
Source: Front Microbiol. 2019 Jan 31;10:98. doi: 10.3389/fmicb.2019.00098 (PMC6365458; doi:10.3389/fmicb.2019.00098)
Supplement: TABLE S1 — GC-MS analysis data of root exudate from tomato root treated or non-treated with B. cereus AR156. Data is normalized by the internal standard L-norleucine within sample. The experiment was carried out three times and one representative experiment is reported. [file Table_1.XLSX]

## Sheet: Sheet1
Table S1. Tomato root exudate data of B. cereus AR156 and non-Ar156 treated analyzed via GC-MS. Data is normalized by the internal standard L-norleucine within sample.
metabolites				rt_mz	As-1	As-2	As-3	As-4	As-5	As-6	Ck-1	Ck-2	Ck-3	Ck-4	Ck-5	Ck-6	qc-1	qc-2	qc-3
metabolites	VIP	p	FC	class	AS	AS	AS	AS	AS	AS	CK	CK	CK	CK	CK	CK	QC	QC	QC
nvaline	0.708435	0.437911	-0.480036	10.7_144	1.97738	1.24795	0.89849	0.790214	1.6524	2.41232	1.07741	0.904956	2.69431	2.56375	0.361236	4.92172	1.95407	1.97335	2.07862
2-hydroxyhexanoic acid	0.918056	0.283643	-1.48472	11.102_159	0.197823	0.120314	NA	0.136743	NA	0.244619	NA	0.134809	NA	0.223354	0.321447	1.27803	0.494979	0.482577	0.503444
4-hydroxybutyric acid	1.19965	0.174961	-1.57425	11.16_233	0.157479	0.140238	0.133225	0.149912	0.161566	0.139453	0.138094	0.129121	0.225353	0.271061	0.460245	1.40217	0.475111	0.424802	0.472611
isonicotinic acid	0.893209	0.323326	0.440953	11.2_180	2.83434	1.21237	1.69726	0.718244	3.10611	1.51224	0.560343	2.12754	0.617969	1.47188	1.38364	2.0011	6.2266	4.91073	5.23648
benzoic acid	0.678306	0.45825	-0.0681167	11.41_179	171.861	192.345	176.308	197.399	171.365	149.662	189.641	198.579	178.312	201.864	196.163	145.579	180.262	178	186.175
octanoic acid	0.507259	0.581561	0.0638123	11.79_201	1.35172	1.07562	1.1946	1.37478	1.10973	1.02876	1.22957	1.30931	1.13169	1.14698	1.18544	0.823492	1.55615	1.47387	1.47791
ethanolamine	0.927911	0.303855	-0.728515	11.82_174	1.52771	2.48319	2.36957	1.23597	2.64882	1.38799	1.31275	1.2774	2.48492	2.42878	3.01709	8.7877	2.13484	3.93884	2.27792
leucine	0.315317	0.733194	-0.158565	11.94_158	1.98618	1.39183	0.775804	0.72613	1.72064	2.30928	1.09725	0.822815	2.44807	2.19653	0.412684	2.96764	1.18086	2.04642	0.87489
isoleucine	0.650953	0.585398	-0.227163	12.41_158	2.54107	1.54354	1.10694	1.07074	2.39254	2.46557	1.40133	1.31899	3.0026	2.73416	0.750545	3.80916	1.78484	2.45683	1.39278
nicotinic acid	1.98666	0.477093	-0.150012	12.43_180	0.943526	0.923289	0.70145	0.908581	0.856385	0.610093	0.895893	0.767414	0.708818	0.962658	0.730998	1.41923	1.35065	1.02759	1.09231
proline	0.19221	0.0122548	0.620273	12.48_142	0.799519	0.637232	0.612052	0.601561	0.914743	0.789952	0.635482	0.443503	0.556546	0.535391	0.17679	0.485461	0.49491	0.662232	0.327253
phenylacetic acid	0.716257	0.835704	0.125242	12.5_193	0.541852	0.623743	0.920876	0.683714	0.690187	2.76356	0.554407	0.827764	0.579727	0.775645	1.06039	1.90848	1.06638	0.954795	1.08531
glycine	1.71312	0.432703	0.236765	12.67_174	26.6116	10.1545	11.7087	14.3326	21.102	19.8872	14.0707	14.9667	18.9767	16.6752	5.86283	17.5345	20.8198	20.1606	16.2556
2,3-dihydroxypyridine	0.377685	0.577284	0.144628	12.84_240	7.08917	3.71525	5.59118	6.50508	6.08979	4.21904	7.60868	6.42222	5.61509	3.24181	3.31417	3.83977	8.69767	7.02584	3.84104
succinic acid	2.49385	0.682646	-0.0633314	12.87_247	0.786331	0.508545	0.552235	0.649413	0.592228	0.560539	0.581901	0.572993	0.569178	0.505706	0.803442	0.779836	1.2165	0.835211	0.727005
glycerol	0.0107152	0.000222151	0.518976	12_205	31.6514	33.4131	29.7579	31.3146	35.5336	35.9719	25.4751	27.7774	17.8232	20.8183	24.2573	21.7767	23.0595	30.59	36.3768
uracil	0.627296	0.493671	0.241126	13.35_241	25.7492	8.12509	15.0334	19.2813	16.5666	12.1765	23.4436	16.9882	15.0905	7.37449	8.56943	10.5466	31.2137	25.1871	9.2974
serine	1.6122	0.0640788	1.49304	13.88_204	1.58989	0.360555	0.394661	NA	0.730482	1.42355	0.34008	NA	0.591942	0.312112	0.0771425	0.277097	0.283927	0.64054	0.619124
nonanoic acid	0.120506	0.896619	-0.0195745	13.91_215	4.06538	3.94146	3.69615	4.09141	3.59305	3.26346	3.25607	4.72097	3.48107	3.81743	5.01142	2.67337	4.73895	5.40006	5.55565
threonine	1.70826	0.0404511	0.865369	14.43_218	1.28387	0.526685	0.631531	0.605772	1.08549	0.952971	0.321959	0.439145	0.807509	0.480432	0.0797526	0.663116	0.666225	0.934981	0.290282
decanoic acid	0.216718	0.815057	0.0391189	15.96_229	1.66193	1.52657	1.56803	1.85636	1.4876	1.22431	1.27901	1.95041	1.28265	1.56632	1.93407	1.06289	2.15408	2.22593	2.33836
thymine	0.316184	0.732484	0.103889	16.07_255	4.74642	1.60517	4.20696	4.62138	4.66171	3.53455	5.27827	4.59141	4.57168	1.45745	2.57992	3.27333	5.65089	4.89127	5.2627
malic acid	0.269325	0.771115	0.109801	16.58_233	0.38097	0.542035	0.681681	0.199678	0.123664	0.520254	0.352265	0.384261	0.337995	0.317421	0.270405	0.606515	0.352147	0.34589	0.347616
pyroglutamic acid	0.698182	0.444783	0.319667	17.18_156	28.1586	4.72707	12.3467	14.1631	18.7298	16.6999	19.9722	16.3959	15.287	6.12537	5.49661	12.7019	20.4168	19.7825	20.4426
cytosine	0.537498	0.558854	0.248143	17.22_254	1.67611	0.302879	1.12257	1.23329	1.03285	0.825634	1.47889	1.27045	1.04591	0.282875	0.400619	0.73591	1.63312	1.70699	1.89954
ethyl 4-ethoxybenzoic acid	0.238728	0.796605	-0.0749935	17.37_121	7.63641	7.95648	8.36239	8.58976	5.98612	6.20706	6.18963	12.8087	6.29129	11.8169	4.96989	5.0489	14.8976	15.9457	16.1416
gamma-aminobutyric acid	1.72871	0.0375112	-5.2405	17.39_304	0.186975	0.0941119	0.0957944	0.141873	0.189742	0.125884	1.15771	1.06798	4.61214	4.92067	4.46481	15.3202	3.73072	3.7694	3.99427
threonic acid	1.05057	0.24046	-0.876454	17.97_292	0.152019	0.235435	0.277644	0.158487	0.152689	0.184948	0.102477	0.0935168	0.288302	0.265527	0.445919	0.936096	0.293167	0.325658	0.32422
4-hydroxyphenylpropionic acid	1.35443	0.181366	-3.95277	18.49_179	NA	NA	NA	NA	0.157552	0.318222	NA	NA	1.32061	1.23746	5.34691	6.8295	1.87189	1.73842	1.79513
pyrogallic acid	0.570512	0.534488	0.167997	18.65_342	2.75223	1.0712	2.96047	3.35617	3.51755	3.00691	3.06181	2.78187	2.98588	1.00034	2.49043	2.5124	3.08131	3.21702	3.28524
5-aminovaleric acid	0.837625	0.355893	-0.150589	19.09_174	1.6325	1.07461	1.30318	1.65247	1.55005	1.3832	1.61159	1.37328	1.47878	1.17801	1.78083	2.11928	2.45336	2.2479	2.27972
3-hydroxybenzoic acid	1.44564	0.228854	2.33963	19.09_267	NA	NA	NA	NA	0.44695	7.23552	NA	NA	0.140403	0.144017	0.829833	1.92126	0.937925	1.00416	0.977571
4-hydroxyphenylacetic acid	1.13444	0.202051	-1.10269	19.26_179	0.629561	0.438	0.616413	0.681034	0.690959	0.777413	0.70039	0.53665	0.790575	0.738481	1.51014	3.95611	1.16753	1.20495	1.18835
lauric acid	1.01393	0.258505	0.281974	19.49_257	1.3737	2.23442	2.4288	1.27915	1.28041	1.03281	1.19832	1.25664	1.38967	1.37721	1.32911	1.3688	1.89759	1.85008	1.94424
xylitol	0.250383	#DIV/0!	#DIV/0!	20.11_307	NA	NA	NA	NA	NA	NA	0.0792791	0.148844	0.137766	0.196285	0.278699	0.555494	0.142623	0.149272	0.156911
orotic acid	0.326693	0.723894	0.106896	20.17_345	0.719964	0.256133	0.620992	0.725441	0.710798	0.6213	0.858167	0.720064	0.660652	0.21812	0.395051	0.541574	0.792939	0.757899	0.761087
rhamnose	1.25747	0.152945	-1.6348	20.38_117	0.321906	0.298693	0.512914	0.590995	0.364739	0.261157	0.215264	0.197523	0.598883	0.622953	2.35894	3.3055	0.919029	0.982675	0.901318
fucose	0.884987	0.328037	-0.534019	20.49_117	0.439182	0.493351	0.373366	0.663578	0.51241	0.274303	0.326021	0.266811	0.498039	0.458971	0.944213	1.49679	0.72465	0.704156	0.67783
putrescine	1.17263	0.185892	-1.3014	20.66_174	0.812282	9.38739	8.84019	6.43212	6.70109	12.0284	2.12507	2.63945	17.5473	18.5845	15.8988	52.1472	12.7038	12.5854	12.5886
lyxonic acid	0.644051	0.370469	0.568691	21.2_292	0.337363	1.055	1.04211	0.398744	0.108148	0.719741	0.195737	0.109694	0.264011	0.285417	0.591561	1.022	0.313522	0.308485	0.331441
citric acid	0.393072	0.293902	-0.331665	21.67_273	1.08307	1.9396	2.74998	0.887297	1.26783	2.19406	1.18473	2.80417	1.94191	1.80567	2.14445	2.85704	1.56323	1.53582	1.54774
cadaverine	1.16053	0.797448	0.431388	21.9_174	0.1121	0.140548	0.145727	0.134905	NA	9.05822	0.186052	NA	1.2848	1.43083	0.760927	3.44996	1.44923	1.36819	1.50701
vanillic acid	0.813629	0.219818	-1.35615	21_297	0.12075	0.114113	0.123123	NA	0.186654	0.108558	0.0998995	0.0700268	0.19426	0.204585	0.468887	0.968973	0.312063	0.287767	0.247534
tetradecanoic acid	0.396473	0.66764	0.0577465	22.06_285	3.55543	3.20159	4.68775	3.50983	3.57792	2.69135	3.89694	3.65705	3.43748	2.83944	3.54577	3.01443	4.35116	4.37407	4.76488
D-pinitol	1.68225	0.044423	0.524582	22.2_217	1.19616	1.42152	1.30049	1.85874	2.45923	1.17778	1.09218	0.9249	1.08686	1.16253	1.14821	1.12951	1.29709	1.28553	1.34945
fructose peak	1.67775	0.045137	1.16966	22.4_103	6.13451	12.8253	12.4845	4.76196	3.55275	4.54907	2.22247	1.59761	3.22851	3.05809	4.07649	5.51286	3.60525	3.70488	3.76392
glucose peak	1.08027	0.226399	0.403131	22.57_319	11.5469	9.31405	10.5361	4.20059	5.11638	6.92596	9.09413	4.46369	4.40205	3.69121	7.62615	6.74885	6.58784	6.05235	6.64298
pentadecanoic acid	0.801251	0.840487	0.0284576	23.16_299	1.08434	0.754445	0.978367	1.10895	1.1427	0.929951	1.22605	1.08623	1.09408	0.819762	0.772121	0.883342	1.2966	1.24993	1.36201
gluconic acid	1.13443	#DIV/0!	-2.23743	23.81_333	NA	NA	NA	0.0470101	NA	NA	0.120754	0.138798	0.169206	0.168319	0.278351	0.454643	0.110667	0.10262	0.105354
mannitol	0.18655	0.0357845	1.65353	23_319	10.284	2.8884	2.67592	2.90192	3.22484	8.51204	1.03539	0.811217	2.61533	2.66582	0.848858	1.71404	3.15064	3.13102	3.2617
palmitic acid	1.0004	0.265356	-0.114441	24.17_313	91.5516	70.7452	90.3242	88.1576	98.5769	84.5004	102.681	94.648	95.5067	79.6944	111.068	83.5045	92.7368	89.7549	91.9991
myo-inositol	1.68812	0.0342195	-3.76481	24.58_217	1.10852	0.803672	0.79143	0.861418	1.0137	0.82836	4.76447	4.72379	6.43981	6.66091	17.8119	33.0986	9.18404	9.89767	10.8139
heptadecanoic acid	0.545605	0.613748	0.0681991	25.12_327	0.599923	NA	0.533847	0.486179	0.588909	0.542184	0.650635	0.538792	0.611792	0.374699	0.502122	0.470783	0.686649	0.679265	0.700071
oleic acid	0.231084	0.803003	0.0573468	25.73_339	1.28763	0.774291	1.52879	1.07809	1.12093	1.02627	1.38508	1.48157	1.30527	0.737958	0.73094	0.909556	1.24672	1.11568	1.27016
trans-oleic acid	0.568192	0.536186	-0.184711	25.79_339	0.806822	0.176053	0.470686	0.554781	0.582888	0.473487	0.769671	0.751532	0.62824	0.51438	0.320229	0.499273	0.657055	0.585406	0.660355
stearic acid	1.17957	0.183043	-0.155506	25.93_341	81.5418	54.1497	78.6425	81.1838	88.59	82.4128	97.873	89.7268	96.1911	77.1962	80.1166	78.5126	79.2972	73.1551	72.5173
arachidic acid	0.777372	0.39307	-0.226142	27.2_369	8.77762	3.82114	9.55029	11.9938	14.13	13.9344	12.2155	12.6109	15.898	8.25168	9.505	14.2828	7.68847	9.19831	9.07088
1-palmitoylglycerol	0.148746	0.87255	0.0320184	27.93_371	0.415217	0.498467	0.497869	0.313452	0.235363	0.365838	0.282515	0.321769	0.414478	0.379036	0.488028	0.389322	0.227239	0.221509	0.260459
sucrose	1.86309	0.0218523	1.115	28.14_361	9.55771	13.097	10.0073	5.01883	5.02375	4.63019	3.81992	1.87654	2.6458	3.3367	3.7312	6.44386	4.3695	4.19107	4.68668
docosanoic acid	0.878784	0.331615	-0.281058	28.2_397	6.79414	2.51761	6.67108	8.55201	9.2941	9.83176	9.25816	9.56619	12.5624	5.40581	6.16061	10.0983	6.08244	6.28122	6.15391
tetracosanoic acid	1.12319	0.206968	-0.421892	29.21_425	2.59759	0.801424	2.5182	3.09593	3.23248	3.24971	3.49086	3.91736	5.27355	1.50732	2.57847	3.99126	2.09968	2.29212	2.2421
hexacosanoic acid	0.758955	0.404814	-0.33137	30.48_453	0.560854	0.0739561	0.556087	0.545134	0.708559	0.466338	0.682347	0.774283	0.988306	0.187387	0.423878	0.606353	0.444196	0.428765	0.450731
2-hydroxypyridine	1.37773	0.11305	0.294675	6.88_152	90.5136	97.1817	76.5293	82.5766	103.622	60.7094	75.3204	77.2997	70.647	91.0627	46.8067	55.5674	76.5457	75.789	73.8333
pyruvic acid	0.911467	0.312998	0.457392	7.09_174	3.92314	0.941429	0.890132	1.2986	2.53534	2.22017	1.06906	1.50447	1.77014	1.90408	0.929075	1.42356	2.70109	2.0923	2.53506
lactic acid	1.76844	0.0322406	0.686016	7.32_219	13.2701	5.73206	5.6978	6.55998	10.3876	8.67088	4.01152	4.76913	5.50363	5.86829	4.86532	6.25846	8.25083	8.68764	8.74131
hexanoic acid	2.04222	0.00915576	0.394876	7.66_173	1.66072	2.17907	2.25393	1.77153	1.58308	1.83349	1.60456	1.34011	1.2299	1.23349	1.44367	1.72872	1.67056	1.49487	1.65396
glycolic acid	1.43524	0.0966802	0.226883	7.66_205	1.61045	2.22116	1.87882	2.05229	2.0589	1.45796	1.70829	1.56437	1.61155	1.9648	1.46142	1.32775	2.37993	2.05525	2.26211
methyl benzoic acid	0.461704	0.616431	-0.0442205	8.24_105	33.4744	31.6483	33.1295	36.364	34.6684	29.3421	36.5189	38.651	35.975	35.195	31.5895	26.8797	31.6159	30.2127	32.3726
hydroxyamine	1.43719	0.096154	-0.358134	8.49_133	10.4233	13.2913	10.811	13.3696	5.19018	10.7672	17.0548	14.1089	12.2917	15.456	13.6184	9.31433	14.2714	13.8325	14.114
glycoxylic acid	0.220163	0.812163	-0.092541	8.81_233	0.266104	0.313112	0.250388	0.27272	0.211742	0.212754	0.188005	0.200625	0.196689	0.261564	0.602292	0.178792	0.139289	0.178472	0.173303
3-hydroxypropanoic acid	0.926674	0.304537	0.449962	9.13_177	0.384586	0.510328	0.443067	0.338947	0.423869	1.22346	0.377962	0.36343	0.353819	0.446409	0.446615	0.445327	0.478654	0.589855	0.511532
4-hydroxypyridine	1.01224	0.259355	0.280643	9.33_152	2.90091	4.18185	2.79912	2.81563	3.8149	2.07593	2.24153	2.61389	2.33508	4.14465	2.08685	1.88037	2.864	2.60784	2.83148
3-hydroxybutyric acid	0.565188	0.549865	-0.0845129	9.48_233	5.28728	5.58237	4.59886	5.67138	4.69398	4.98767	4.47907	4.91207	4.36707	5.83794	5.65716	7.42767	9.77204	6.99449	8.88371
p-cresol	1.01291	0.259018	0.521257	9.67_180	4.90751	1.66417	2.72367	1.35265	4.71444	2.3515	0.965721	3.41831	0.915085	1.83274	2.26608	2.94451	6.60591	5.1312	0.630605
phenol	0.378973	0.681613	0.0470445	9.92_151	10.2682	8.60031	7.63622	8.56319	9.58527	7.12611	9.29299	8.9505	8.73394	8.93618	7.86993	6.33451	7.82039	7.81266	8.22581
	0.279992	0.762276	0.0580123	10.03_293	0.484916	0.511026	0.713952	0.666487	0.65985	0.560721	0.581588	0.598404	0.522747	0.417994	0.872929	0.461521	0.4319	0.463319	0.472539
	1.11373	0.203882	0.386245	10.28_188	0.372603	0.184425	0.31522	NA	0.553863	0.336457	0.3186	0.342304	0.275393	0.201445	0.191696	0.28885	0.244259	0.299516	0.269991
	2.20053	0.00346732	0.288869	10.55_117	1.50381	1.60587	1.51723	1.56971	1.78371	1.44427	1.36391	1.34417	1.26634	1.41946	1.30046	1.0201	1.76796	1.68871	1.7666
	0.989583	0.270915	0.259853	11.32_117	5.46922	7.47065	5.69671	5.01791	9.59901	6.00418	4.06018	5.32063	5.52833	6.85922	7.38822	3.63037	7.24809	7.38084	7.51686
	0.519885	0.572036	0.0797573	11.63_103	104.549	155.683	114.295	124.49	110.807	96.1559	105.99	115.322	102.949	131.718	125.362	86.6692	92.4455	104.531	103.161
	0.299446	0.746222	0.0875606	11.92_244	0.441522	0.827936	0.647666	0.539698	0.37516	0.437987	0.379837	0.533252	0.466044	0.518044	0.819509	0.360724	0.377643	0.3048	0.540632
	0.502195	0.990786	-0.0017792	12.16_316	1.11568	0.82189	1.37688	1.29469	1.10379	1.02246	1.19504	1.3229	1.30569	0.828137	1.18411	0.907823	0.864494	1.01049	0.691839
	0.512918	0.0496601	-0.640047	12.68_209	0.519092	1.25059	0.880901	0.802694	NA	0.572352	1.41156	1.04198	0.927092	1.28771	1.86923	0.990584	1.56004	0.912802	1.3579
	0.831136	0.359805	0.158118	13.04_213	1.16914	2.09953	1.85302	1.7664	1.73492	1.30045	1.39766	1.51392	1.54444	1.94416	1.30208	1.19109	1.45576	1.57343	2.09292
	1.83872	0.024252	0.637177	13.22_189	0.522637	0.980888	0.980621	0.540999	0.508396	0.66316	0.461459	0.461083	0.360412	0.420985	0.503805	0.490607	0.566534	0.496761	0.580997
	0.713639	0.434443	-0.168239	13.57_84	1.59734	1.69649	1.85651	1.69703	1.7147	1.303	1.73672	1.80954	1.60662	1.69673	2.97115	1.26449	1.59435	1.4209	1.45545
	0.740699	0.458376	0.177887	14.24_126	NA	0.31629	0.219644	0.23061	0.212822	0.172287	0.185427	0.1925	0.234931	0.298055	0.116584	0.194174	0.200006	0.271567	0.236269
	0.817348	0.36819	0.117139	14.36_240	4.67998	3.6885	4.2292	4.25702	5.53693	3.39649	3.8714	4.65811	4.18038	3.90948	3.78689	3.37077	5.41601	4.85887	4.43778
	0.360496	0.696467	0.0513622	14.52_103	2.33439	3.51214	2.84396	3.20771	2.75573	2.33418	2.6366	2.80092	2.58972	3.01031	3.22688	2.12952	2.21904	2.47838	2.83595
	0.0634716	0.945455	0.0151679	14.7_255	1.27848	0.62289	0.891368	0.99908	0.968624	0.70811	1.07054	1.04309	0.918833	0.707449	0.529151	1.14229	1.75171	1.39489	0.876189
	0.791125	0.384416	-0.112366	15.9_256	4.52456	7.2184	7.91045	7.03789	6.26742	7.78224	6.51135	7.18735	8.05955	7.28035	8.44833	6.55403	2.84816	4.78969	4.29011
	0.96359	0.284537	0.28875	16.09_232	13.043	14.7339	20.055	16.1616	14.9724	13.0706	14.3192	14.5628	19.0043	13.6759	2.78978	10.9902	10.9735	9.83371	8.20299
	0.763964	0.401603	0.232452	16.1_315	0.402028	0.248691	0.39735	0.551335	0.359181	0.278482	0.428263	0.409524	0.399695	0.245787	0.151327	0.269568	0.471151	0.427791	0.479182
	1.23569	0.161019	-0.430655	16.15_144	3.01046	2.53963	2.44617	3.21705	2.50755	2.79149	2.94606	3.07431	3.11719	3.28817	6.79823	3.03214	2.43273	2.43145	2.76815
	0.361719	0.695481	0.0894938	16.53_243	0.740384	0.402495	0.608127	0.693744	0.742293	0.550786	0.877537	0.668948	0.662873	0.406404	0.400735	0.496511	0.79287	0.818803	0.746285
	0.860329	0.342387	-0.246187	16.54_254	1.44851	1.08283	1.54754	1.25235	0.898609	1.64781	1.67072	1.71477	1.83905	2.14276	0.61366	1.36247	1.0099	0.924621	1.21745
	0.77926	0.391877	0.242971	16.94_191	2.78194	4.18147	3.93527	3.31735	4.86605	2.5439	5.46018	2.58582	2.42045	2.35086	2.15494	3.30177	3.46492	3.5408	3.63221
	1.41628	0.10189	-0.271041	17.09_131	2.04843	2.68343	2.71241	3.98667	2.01784	2.72491	3.46375	3.45414	3.12343	3.39966	3.27079	2.80466	2.3923	2.46955	2.44732
	1.18209	0.182019	0.144587	17.09_237	0.381821	0.498545	0.51306	0.581578	0.533561	0.459554	0.485516	0.48967	0.478051	0.408348	0.431998	0.391489	0.397164	0.403318	0.428635
	1.00956	0.260708	-0.338477	17.57_263	5.99838	6.62403	6.69398	5.45616	5.98774	4.81096	5.64123	5.78873	8.77343	7.78194	12.926	4.06573	5.2233	5.50789	5.78188
	1.79977	0.0284769	0.897243	17.66_292	0.417131	0.92918	0.973861	0.480897	0.45714	0.694358	0.334691	0.209933	0.2688	0.242347	0.440234	0.626176	0.335544	0.348045	0.357437
	1.03532	0.247879	-0.291499	18.13_204	0.605666	0.573121	0.577165	0.594823	0.609365	0.592101	0.662195	0.614507	0.639831	0.609045	1.25957	0.562481	0.661987	0.616136	0.662594
	1.08188	0.225649	0.269438	18.15_243	2.31191	1.3733	1.39716	1.3783	1.42731	2.22525	1.35852	1.32297	1.58143	1.89862	1.1681	1.06072	1.55587	1.38502	1.50535
	0.430136	0.641034	0.0634485	18.3_306	2.90318	3.61447	4.16909	4.07066	3.36363	3.17084	3.47672	3.77236	4.05365	3.66459	2.42083	2.98762	2.81711	3.02624	3.04189
	0.943014	0.29559	0.237944	18.87_306	1.83557	1.32764	2.06169	1.84174	1.63326	1.44384	1.80295	1.76744	1.98702	1.19371	0.67897	1.17133	1.82458	1.65422	1.87369
	0.550486	0.549215	1.32654	19.09_176	0.467119	0.304662	0.357739	0.35227	3.5411	85.7871	0.155512	0.415876	0.708957	0.924373	9.68777	24.3155	10.1229	10.7768	10.4982
	0.125491	0.892364	-0.0371366	19.45_274	0.673663	1.4668	1.46701	0.573998	0.616776	0.911898	1.0361	0.843128	0.80508	0.944188	1.16044	1.0701	0.656707	0.712151	0.725272
	0.79542	0.381734	-0.375038	19.52_103	0.835822	0.596688	0.527596	0.693667	0.705549	0.4435	0.558937	0.425258	0.663011	0.620037	0.909876	1.75466	0.755981	0.817135	0.738558
	0.625028	0.495273	-0.200466	19.62_103	0.869076	0.764368	1.01798	0.756832	0.841949	0.690542	0.738037	0.692142	0.639137	0.741771	1.18962	1.67656	1.13418	1.16435	1.10466
	1.12945	0.204223	-1.07336	19.85_217	0.630695	0.551492	0.713879	0.723297	0.92308	0.578168	0.409986	1.09206	0.740049	0.723601	1.61065	4.09476	1.07284	1.1528	1.0783
	0.946127	#DIV/0!	-4.00051	21.51_333	NA	NA	NA	0.0250363	NA	NA	NA	0.0408489	0.160738	0.15142	1.09803	0.552569	0.176386	0.210176	0.228904
	0.33962	0.713368	-0.248431	22.14_345	0.384302	0.640565	0.585887	0.357017	0.399785	0.484149	0.175273	0.206165	0.345768	0.332227	0.660584	1.66757	0.631489	0.59799	0.633205
	1.74421	0.0353871	1.02607	22.93_205	1.84898	0.565757	0.638435	0.667253	0.922153	1.30191	0.568154	0.393273	0.523233	0.418966	0.405143	0.610253	0.833927	0.775628	0.729604
	1.32687	0.378108	0.21208	23.66_103	0.372178	0.372804	0.56539	0.366587	0.294802	0.343484	0.366715	0.265629	0.514141	0.360866	0.262923	0.228459	0.256139	0.223803	0.262409
	1.01543	0.128967	-0.167486	23.72_293	1.49445	1.11081	1.35297	1.25197	1.23255	0.996891	1.51724	1.61025	1.38918	1.28217	1.26235	1.29427	1.45875	1.32085	1.38173
	1.35407	0.202057	-0.326121	23.91_117	1.14801	0.522809	0.997701	0.833702	1.18832	0.787953	1.1756	1.33147	1.12781	0.852289	1.65137	0.729519	1.36045	1.09524	1.26251
	1.09095	0.120283	-4.24302	23.94_174	0.101039	0.184735	0.156847	0.159252	0.118955	0.104257	0.593461	0.591977	0.947149	0.992717	2.83902	9.65907	1.33745	1.26954	1.30916
	1.74126	0.221465	-0.266789	23.98_286	1.34846	1.39982	2.42633	1.34966	1.72921	1.09745	1.57886	1.52153	2.47916	1.71467	1.84411	2.11203	1.92128	1.73536	1.92048
	0.67456	0.46081	-0.79347	26.96_239	1.00337	0.54436	0.709373	0.634177	0.551084	1.17009	0.416235	0.460492	0.777735	0.600147	4.9551	0.784765	0.566187	0.572683	0.596594
	0.104118	0.910624	0.0112828	27.78_512	38.2544	48.6959	44.0254	42.5131	40.1284	34.2284	42.1712	43.2439	43.6853	45.9669	37.6213	33.2264	36.7205	36.0176	38.2016
	0.590003	0.520318	0.0838619	6.22_131	4.25774	4.82381	4.91771	4.93124	4.77905	4.02948	5.10206	4.87476	4.79571	4.91902	3.08269	3.39834	4.43578	4.34417	4.60631
	0.860951	0.342021	0.162171	6.44_160	9.01153	9.86547	10.6731	8.489	6.87748	6.68891	8.59651	9.58347	6.68647	6.46672	9.03942	5.74613	5.83499	7.76726	6.51755
	0.853005	0.346713	0.123356	6.46_89	17.3717	19.0303	20.6719	19.3323	17.4518	13.4562	18.2921	20.0543	15.7091	16.6834	15.4358	12.345	14.3632	16.6698	14.66
	1.29642	0.139163	0.177301	6.7_174	21.3036	18.3046	18.1171	19.2153	23.3713	16.1093	20.2807	18.1516	17.4612	17.8929	15.2159	13.9555	19.2101	19.1025	18.7225
	0.266447	0.773504	0.026665	6.77_106	5.32663	6.08153	6.33631	6.36704	5.78874	4.8095	6.20275	5.96986	6.10945	5.97814	5.16426	4.64966	4.87921	5.19934	5.22825
	0.0964435	0.917191	0.0093923	6.98_144	5.1432	5.15677	5.37502	5.40463	5.51007	4.21873	5.21305	5.70142	5.28008	4.83983	5.54463	4.0295	4.39382	4.64751	4.70914
	0.246451	0.790153	0.044694	6.98_318	0.608573	0.930963	0.635383	0.72659	0.670117	0.627721	0.704451	0.669022	0.69112	0.938505	0.527875	0.540274	0.648787	0.590551	0.619701
	0.442514	0.631345	0.0583025	7.24_174	70.0046	95.3889	81.3454	79.0718	75.2029	63.484	78.2645	79.4542	75.8569	88.3019	65.1472	59.0758	62.8914	69.3673	71.0551
	0.0589245	0.949359	0.00659603	7.48_170	1.46879	1.85751	1.73716	1.63601	1.63311	1.48898	1.78171	1.64563	1.81442	1.864	1.33892	1.33208	1.67147	1.55299	1.71599
	0.141235	0.878942	0.0271493	7.78_200	1.85514	2.50939	2.33003	1.88768	1.84639	1.61219	2.34619	2.2611	2.15151	2.34039	1.36299	1.35418	1.76372	1.65673	1.7058
	0.300113	0.745673	0.0663396	7.9_217	0.668558	0.413115	0.610017	0.804455	0.868581	0.663766	0.803648	0.752345	0.725544	0.401394	0.518189	0.646325	0.924517	0.933799	0.971361
	0.370866	0.688118	0.0447993	7.91_89	0.624101	0.782121	0.769917	0.648648	0.63013	0.535702	0.631421	0.673823	0.653711	0.642769	0.748921	0.517959	0.575565	0.604456	0.600133
	0.85128	0.402511	0.0995349	8.02_171	1.39554	2.06131	1.66993	1.60332	1.82254	1.25326	1.60394	1.47374	1.45386	1.5388	1.6617	1.42015	1.44312	1.56697	1.48614
	0.762545	0.347737	0.123169	8.02_89	0.436062	0.621107	0.547002	0.606538	0.500909	0.459857	0.542534	0.443355	0.419822	0.583921	0.526657	0.395659	0.41877	0.471245	0.471239
	0.391658	0.671475	0.0495038	8.1_151	3.83692	4.92281	4.1201	3.8634	4.11295	3.23002	3.94357	3.72191	3.89916	4.79759	3.71554	3.19599	3.48055	3.39216	3.5678
	1.63654	0.0520561	0.193857	8.27_89	1.35874	1.44253	1.21226	1.31774	1.35421	1.06207	1.1645	1.14865	1.04077	1.32106	1.1293	0.969136	1.11417	1.16886	1.20835
	0.491932	0.593206	0.081075	8.29_133	1.93768	1.92984	1.67887	1.58418	1.79768	1.3726	1.92254	1.50565	1.46018	1.71916	2.05669	1.07372	1.48362	1.61515	1.61056
	0.146522	0.874442	0.0255806	8.86_191	1.0742	1.78634	1.11784	1.10933	1.41225	1.09224	1.23332	1.29882	1.16723	1.51256	1.27946	0.967402	1.24596	1.07382	1.21305
	0.20504	0.824883	-0.0240945	9.47_191	1.79438	2.08186	1.65053	1.84074	1.75407	1.3789	1.79343	1.72696	1.40535	2.05737	1.78454	1.90967	2.63621	2.06283	2.51534
	0.549606	0.538387	-0.122765	9.48_147	0.592903	0.579555	0.451208	0.507847	0.444712	0.546061	0.421155	0.428138	0.452094	0.58078	0.686743	0.830695	0.936674	0.771109	0.907817
	0.424926	0.645127	0.156227	9.76_282	1.31351	2.02333	1.42623	1.0467	1.74233	1.69234	2.09086	1.11312	1.86563	1.92988	0.130388	1.1658	0.999823	0.969674	0.958219
