# Supplementary material for: Plant Root Exudates Are Involved in Bacillus cereus AR156 Mediated Biocontrol Against Ralstonia solanacearum
Source: Front Microbiol. 2019 Jan 31;10:98. doi: 10.3389/fmicb.2019.00098 (PMC6365458; doi:10.3389/fmicb.2019.00098)
Supplement: TABLE S2 — GC-MS analysis data of culture supernatant of B. cereus AR156. Data is normalized by the internal standard L-norleucine within sample. The experiment was carried out three times and one representative experiment is reported. [file Table_2.XLSX]

## Sheet: Sheet1
Table S2 The culture supernatant of B. cereus AR156 analyzed via GC-MS.
Name	rt_mz	Area	Similarity	CSA	PubChem
2-hydroxypyridine	7.15_207	476795	415	142-08-5	<a href=http://pubchem.ncbi.nlm.nih.gov/summary/summary.cgi?cid=8871">8871</a>"
lactic acid	7.47_133	163589	474	50-21-5	<a href=http://pubchem.ncbi.nlm.nih.gov/summary/summary.cgi?cid=612">612</a>"
glycolic acid	7.49_115	129566	636	79-14-1	<a href=http://pubchem.ncbi.nlm.nih.gov/summary/summary.cgi?cid=757">757</a>"
Maleimide	8.08_154	11289131	907	541-59-3	<a href=http://pubchem.ncbi.nlm.nih.gov/summary/summary.cgi?cid=10935">10935</a>"
alanine	8.12_116	8061565	979	56-41-7	<a href=http://pubchem.ncbi.nlm.nih.gov/summary/summary.cgi?cid=602">602</a>"
hydroxylamine	8.28_119	328599	467	7803-49-8	<a href=http://pubchem.ncbi.nlm.nih.gov/summary/summary.cgi?cid=787">787</a>"
2-hydroxybutanoic acid	8.45_131	180998	905	565-70-8	<a href=http://pubchem.ncbi.nlm.nih.gov/summary/summary.cgi?cid=440864">440864</a>"
oxalic acid	8.52_147	78483	760	144-62-7	<a href=http://pubchem.ncbi.nlm.nih.gov/summary/summary.cgi?cid=971">971</a>"
sarcosine	8.57_145	27765	220	107-97-1	<a href=http://pubchem.ncbi.nlm.nih.gov/summary/summary.cgi?cid=1088">1088</a>"
2-keto-isovaleric acid	8.57_73	1508000	487	759-05-7	<a href=http://pubchem.ncbi.nlm.nih.gov/summary/summary.cgi?cid=49">49</a>"
o-cresol	8.65_207	14155	221	95-48-7	<a href=http://pubchem.ncbi.nlm.nih.gov/summary/summary.cgi?cid=335">335</a>"
3-Hydroxypyridine	8.69_152	366499	927	109-00-2	<a href=http://pubchem.ncbi.nlm.nih.gov/summary/summary.cgi?cid=7971">7971</a>"
3-Hydroxypropionic acid	8.72_147	19199703	953	503-66-2	<a href=http://pubchem.ncbi.nlm.nih.gov/summary/summary.cgi?cid=68152">68152</a>"
5-aminovaleric acid lactam	8.79_143	390104	351	675-20-7	<a href=http://pubchem.ncbi.nlm.nih.gov/summary/summary.cgi?cid=12665">12665</a>"
p-cresol	8.89_180	41336	512	106-44-5	<a href=http://pubchem.ncbi.nlm.nih.gov/summary/summary.cgi?cid=2879">2879</a>"
benzyl alcohol	8.92_135	81935	448	100-51-6	<a href=http://pubchem.ncbi.nlm.nih.gov/summary/summary.cgi?cid=244">244</a>"
sulfuric acid	8.96_392	45312	613	7664-93-9	<a href=http://pubchem.ncbi.nlm.nih.gov/summary/summary.cgi?cid=1118">1118</a>"
2-amino-2-methylpropane-1,3-diol	9.01_146	25867017	461	115-69-5	<a href=http://pubchem.ncbi.nlm.nih.gov/summary/summary.cgi?cid=1531">1531</a>"
phenylacetaldehyde	9.36_90	378645	882	122-78-1	<a href=http://pubchem.ncbi.nlm.nih.gov/summary/summary.cgi?cid=998">998</a>"
succinate semialdehyde	9.37_132	103891	316	692-29-5	<a href=http://pubchem.ncbi.nlm.nih.gov/summary/summary.cgi?cid=1112">1112</a>"
cycloleucine	9.37_168	231203	508	52-52-8	<a href=http://pubchem.ncbi.nlm.nih.gov/summary/summary.cgi?cid=2901">2901</a>"
L-norleucine	9.42_143	208583	308	327-57-1	<a href=http://pubchem.ncbi.nlm.nih.gov/summary/summary.cgi?cid=9475">9475</a>"
malonic acid	9.46_218	351049	506	141-82-2	<a href=http://pubchem.ncbi.nlm.nih.gov/summary/summary.cgi?cid=867">867</a>"
Methylmalonic acid	9.57_233	46650	812	516-05-2	<a href=http://pubchem.ncbi.nlm.nih.gov/summary/summary.cgi?cid=487">487</a>"
2-Hydroxyvaleric acid	9.65_131	2047541	753	617-31-2	<a href=http://pubchem.ncbi.nlm.nih.gov/summary/summary.cgi?cid=98009">98009</a>"
alpha-ketoisocaproic acid	9.69_200	147475	884	816-66-0	<a href=http://pubchem.ncbi.nlm.nih.gov/summary/summary.cgi?cid=70">70</a>"
valine	9.73_144	5568879	968	72-18-4	<a href=http://pubchem.ncbi.nlm.nih.gov/summary/summary.cgi?cid=1182">1182</a>"
N-cyclohexylformamide	9.82_227	2719486	357	766-93-8	<a href=http://pubchem.ncbi.nlm.nih.gov/summary/summary.cgi?cid=13017">13017</a>"
hydroxyurea	9.87_116	146419	462	127-07-1	<a href=http://pubchem.ncbi.nlm.nih.gov/summary/summary.cgi?cid=3657">3657</a>"
canavanine degr prod	9.87_160	598214	312	543-38-4	<a href=http://pubchem.ncbi.nlm.nih.gov/summary/summary.cgi?cid=275">275</a>"
2-Butyne-1,4-diol	9.98_458	5265.1	461	110-65-6	<a href=http://pubchem.ncbi.nlm.nih.gov/summary/summary.cgi?cid=8066">8066</a>"
4-hydroxybutyrate	10.04_204	313883	932	502-85-2	<a href=http://pubchem.ncbi.nlm.nih.gov/summary/summary.cgi?cid=3037032">3037032</a>"
2-ketoadipate	10.16_127	175443	834	689-31-6	<a href=http://pubchem.ncbi.nlm.nih.gov/summary/summary.cgi?cid=71">71</a>"
benzoic acid	10.25_105	8939862	969	65-85-0	<a href=http://pubchem.ncbi.nlm.nih.gov/summary/summary.cgi?cid=243">243</a>"
oxamic acid	10.28_185	239917	253	471-47-6	<a href=http://pubchem.ncbi.nlm.nih.gov/summary/summary.cgi?cid=974">974</a>"
caprylic acid	10.33_113	88406	295	124-07-2	<a href=http://pubchem.ncbi.nlm.nih.gov/summary/summary.cgi?cid=379">379</a>"
serine	10.34_116	1517806	479	56-45-1	<a href=http://pubchem.ncbi.nlm.nih.gov/summary/summary.cgi?cid=617">617</a>"
Ethanolamine	10.45_174	42805315	938	141-43-5	<a href=http://pubchem.ncbi.nlm.nih.gov/summary/summary.cgi?cid=700">700</a>"
leucine	10.51_158	72294721	728	61-90-5	<a href=http://pubchem.ncbi.nlm.nih.gov/summary/summary.cgi?cid=857">857</a>"
O-methylthreonine	10.79_75	619032	348	2076-57-5	<a href=http://pubchem.ncbi.nlm.nih.gov/summary/summary.cgi?cid=222906">222906</a>"
Isoleucine	10.87_158	6090106	901	73-32-5	<a href=http://pubchem.ncbi.nlm.nih.gov/summary/summary.cgi?cid=6306">6306</a>"
proline	10.94_142	134685813	916	147-85-3	<a href=http://pubchem.ncbi.nlm.nih.gov/summary/summary.cgi?cid=614">614</a>"
1,3-Cyclohexanedione	10.97_180	12429246	225	504-02-9	<a href=http://pubchem.ncbi.nlm.nih.gov/summary/summary.cgi?cid=10434">10434</a>"
maleic acid	10.99_247	19712	256	110-16-7	<a href=http://pubchem.ncbi.nlm.nih.gov/summary/summary.cgi?cid=444266">444266</a>"
glycine	11.02_174	995877	948	56-40-6	<a href=http://pubchem.ncbi.nlm.nih.gov/summary/summary.cgi?cid=750">750</a>"
D-Glyceric acid	11.22_294	106430	454	6000-40-4	<a href=http://pubchem.ncbi.nlm.nih.gov/summary/summary.cgi?cid=752">752</a>"
2,2-Dimethylsuccinic Acid	11.24_247	68535843	516	597-43-3	<a href=http://pubchem.ncbi.nlm.nih.gov/summary/summary.cgi?cid=11701">11701</a>"
Itaconic acid	11.31_186	257427	344	97-65-4	<a href=http://pubchem.ncbi.nlm.nih.gov/summary/summary.cgi?cid=811">811</a>"
oxamide	11.34_189	282567	520	471-46-5	<a href=http://pubchem.ncbi.nlm.nih.gov/summary/summary.cgi?cid=10113">10113</a>"
picolinic acid	11.35_180	87934	613	98-98-6	<a href=http://pubchem.ncbi.nlm.nih.gov/summary/summary.cgi?cid=1018">1018</a>"
uracil	11.5_241	47686590	930	66-22-8	<a href=http://pubchem.ncbi.nlm.nih.gov/summary/summary.cgi?cid=1174">1174</a>"
Pyrrole-2-Carboxylic Acid	11.56_240	118842	473	634-97-9	<a href=http://pubchem.ncbi.nlm.nih.gov/summary/summary.cgi?cid=12473">12473</a>"
Carvone	11.57_120	67266	213	2244-16-8	<a href=http://pubchem.ncbi.nlm.nih.gov/summary/summary.cgi?cid=7439">7439</a>"
fumaric acid	11.63_245	5045848	866	110-17-8	<a href=http://pubchem.ncbi.nlm.nih.gov/summary/summary.cgi?cid=444972">444972</a>"
phosphomycin	11.65_195	53503	228	26016-98-8	<a href=http://pubchem.ncbi.nlm.nih.gov/summary/summary.cgi?cid=31669">31669</a>"
3-Hydroxynorvaline	11.68_160	87211	388	2280-42-4	<a href=http://pubchem.ncbi.nlm.nih.gov/summary/summary.cgi?cid=65097">65097</a>"
L-homoserine	11.72_146	244578	534	672-15-1	<a href=http://pubchem.ncbi.nlm.nih.gov/summary/summary.cgi?cid=12647">12647</a>"
2,3-Dimethylsuccinic acid	11.74_240	22495	424	13545-04-5	<a href=http://pubchem.ncbi.nlm.nih.gov/summary/summary.cgi?cid=11848">11848</a>"
3-Cyanoalanine	11.96_114	39307	220	6232-19-5	<a href=http://pubchem.ncbi.nlm.nih.gov/summary/summary.cgi?cid=13538">13538</a>"
3-Methylamino-1,2-propanediol	11.96_116	1670713	527	40137-22-2	<a href=http://pubchem.ncbi.nlm.nih.gov/summary/summary.cgi?cid=2734122">2734122</a>"
Phenylacetic acid	11_164	3182874	933	103-82-2	<a href=http://pubchem.ncbi.nlm.nih.gov/summary/summary.cgi?cid=999">999</a>"
threonine	12.04_117	104190	711	72-19-5	<a href=http://pubchem.ncbi.nlm.nih.gov/summary/summary.cgi?cid=205">205</a>"
O-acetylserine	12.09_261	75833	320	5147-00-2	<a href=http://pubchem.ncbi.nlm.nih.gov/summary/summary.cgi?cid=189">189</a>"
L-Allothreonine	12.11_219	78010	653	28954-12-3	<a href=http://pubchem.ncbi.nlm.nih.gov/summary/summary.cgi?cid=99289">99289</a>"
thymine	12.25_255	1753109	904	65-71-4	<a href=http://pubchem.ncbi.nlm.nih.gov/summary/summary.cgi?cid=1135">1135</a>"
Biphenyl	12.3_154	254446	627	92-52-4	<a href=http://pubchem.ncbi.nlm.nih.gov/summary/summary.cgi?cid=7095">7095</a>"
Glutaric Acid	12.35_261	77627	639	110-94-1	<a href=http://pubchem.ncbi.nlm.nih.gov/summary/summary.cgi?cid=743">743</a>"
Biuret	12.44_254	10350	304	108-19-0	<a href=http://pubchem.ncbi.nlm.nih.gov/summary/summary.cgi?cid=7913">7913</a>"
1-Indanone	12.52_171	192789	407	83-33-0	<a href=http://pubchem.ncbi.nlm.nih.gov/summary/summary.cgi?cid=6735">6735</a>"
hydrocinnamic acid	12.53_65	626120	538	501-52-0	<a href=http://pubchem.ncbi.nlm.nih.gov/summary/summary.cgi?cid=107">107</a>"
aspartic acid	12.6_160	3845863	568	56-84-8	<a href=http://pubchem.ncbi.nlm.nih.gov/summary/summary.cgi?cid=424">424</a>"
D-erythronolactone	12.63_269	126774	282	15667-21-7	<a href=http://pubchem.ncbi.nlm.nih.gov/summary/summary.cgi?cid=5325915">5325915</a>"
2-Deoxytetronic acid	12.65_233	578825	804	1518-61-2	<a href=http://pubchem.ncbi.nlm.nih.gov/summary/summary.cgi?cid=150929">150929</a>"
L-Threose	12.85_247	753648	542	95-44-3	<a href=http://pubchem.ncbi.nlm.nih.gov/summary/summary.cgi?cid=101562">101562</a>"
2,4-diaminobutyric acid	12.86_275	4344.3	296	305-62-4	<a href=http://pubchem.ncbi.nlm.nih.gov/summary/summary.cgi?cid=470">470</a>"
N-ethylmaleamic acid	13.01_243	37015	248	4166-67-0	<a href=http://pubchem.ncbi.nlm.nih.gov/summary/summary.cgi?cid=5369191">5369191</a>"
3-hydroxy-L-proline	13.03_315	8058.8	279	567-36-2	<a href=http://pubchem.ncbi.nlm.nih.gov/summary/summary.cgi?cid=559314">559314</a>"
3-Aminoisobutyric acid	13.06_174	2629499	690	144-90-1	<a href=http://pubchem.ncbi.nlm.nih.gov/summary/summary.cgi?cid=64956">64956</a>"
Citramalic acid	13.16_147	1918947	491	6236-10-8	<a href=http://pubchem.ncbi.nlm.nih.gov/summary/summary.cgi?cid=439766">439766</a>"
trans-4-hydroxy-L-proline	13.21_179	179573	363	51-35-4	<a href=http://pubchem.ncbi.nlm.nih.gov/summary/summary.cgi?cid=5810">5810</a>"
Carbobenzyloxy-L-leucine	13.29_72	175724	313	2018-66-8	<a href=http://pubchem.ncbi.nlm.nih.gov/summary/summary.cgi?cid=74840">74840</a>"
Threitol	13.5_217	180438	489	7493-90-5	<a href=http://pubchem.ncbi.nlm.nih.gov/summary/summary.cgi?cid=169019">169019</a>"
Acetol	13.52_219	77202	379	116-09-6	<a href=http://pubchem.ncbi.nlm.nih.gov/summary/summary.cgi?cid=8299">8299</a>"
4-hydroxybenzaldehyde	13.52_75	64744	249	123-08-0	<a href=http://pubchem.ncbi.nlm.nih.gov/summary/summary.cgi?cid=126">126</a>"
3-Hexenedioic acid	13.67_143	256062	234	4436-74-2	<a href=http://pubchem.ncbi.nlm.nih.gov/summary/summary.cgi?cid=107550">107550</a>"
Cytosin	13.74_270	67429	231	71-30-7	<a href=http://pubchem.ncbi.nlm.nih.gov/summary/summary.cgi?cid=597">597</a>"
methionine	13.85_63	2024739	889	63-68-3	<a href=http://pubchem.ncbi.nlm.nih.gov/summary/summary.cgi?cid=876">876</a>"
L-glutamic acid	13.95_276	252001	456	56-86-0	<a href=http://pubchem.ncbi.nlm.nih.gov/summary/summary.cgi?cid=611">611</a>"
4-aminobutyric acid	13.99_304	3262240	596	56-12-2	<a href=http://pubchem.ncbi.nlm.nih.gov/summary/summary.cgi?cid=119">119</a>"
p-Anisic acid	14.03_209	157489	346	100-09-4	<a href=http://pubchem.ncbi.nlm.nih.gov/summary/summary.cgi?cid=7478">7478</a>"
Threonic acid	14.13_254	234186	388	7306-96-9	<a href=http://pubchem.ncbi.nlm.nih.gov/summary/summary.cgi?cid=151152">151152</a>"
malonamide	14.15_183	51040	431	108-13-4	<a href=http://pubchem.ncbi.nlm.nih.gov/summary/summary.cgi?cid=7911">7911</a>"
L-cysteine	14.19_221	18403	296	52-90-4	<a href=http://pubchem.ncbi.nlm.nih.gov/summary/summary.cgi?cid=5862">5862</a>"
3-Methyloxindole	14.2_219	250772	232	1504-06-9	<a href=http://pubchem.ncbi.nlm.nih.gov/summary/summary.cgi?cid=150923">150923</a>"
creatine	14.32_271	121817	264	57-00-1	<a href=http://pubchem.ncbi.nlm.nih.gov/summary/summary.cgi?cid=586">586</a>"
N-Methyl-L-glutamic acid	14.33_202	143281	407	6753-62-4	<a href=http://pubchem.ncbi.nlm.nih.gov/summary/summary.cgi?cid=439377">439377</a>"
6-Hydroxynicotinic acid	14.38_172	200616	307	5006-66-6	<a href=http://pubchem.ncbi.nlm.nih.gov/summary/summary.cgi?cid=72924">72924</a>"
alpha-ketoglutaric acid	14.43_230	115817	280	328-50-7	<a href=http://pubchem.ncbi.nlm.nih.gov/summary/summary.cgi?cid=51">51</a>"
N(epsilon)-Trimethyllysine	14.5_202	1111150	232	23284-33-5	<a href=http://pubchem.ncbi.nlm.nih.gov/summary/summary.cgi?cid=440121">440121</a>"
2-hydroxy-3-isopropylbutanedioic acid	14.51_129	3361347	489	16048-89-8	<a href=http://pubchem.ncbi.nlm.nih.gov/summary/summary.cgi?cid=36">36</a>"
4-Hydroxyphenylethanol	14.52_198	71143	336	501-94-0	<a href=http://pubchem.ncbi.nlm.nih.gov/summary/summary.cgi?cid=10393">10393</a>"
Tropic Acid	14.54_227	83850	269	529-64-6	<a href=http://pubchem.ncbi.nlm.nih.gov/summary/summary.cgi?cid=10726">10726</a>"
Phosphoglycolic acid	14.59_357	14222	204	95648-83-2	<a href=http://pubchem.ncbi.nlm.nih.gov/summary/summary.cgi?cid=529">529</a>"
3-Phenyllactic acid	14.66_193	48863020	945	828-01-3	<a href=http://pubchem.ncbi.nlm.nih.gov/summary/summary.cgi?cid=3848">3848</a>"
phenylpyruvate	14.67_250	54373	381	156-06-9	<a href=http://pubchem.ncbi.nlm.nih.gov/summary/summary.cgi?cid=997">997</a>"
4-aminophenol	14.69_284	213485	274	123-30-8	<a href=http://pubchem.ncbi.nlm.nih.gov/summary/summary.cgi?cid=403">403</a>"
3-hydroxy-3-methylglutaric acid	14.81_217	32972	387	503-49-1	<a href=http://pubchem.ncbi.nlm.nih.gov/summary/summary.cgi?cid=1662">1662</a>"
2-mercaptoethanesulfonic acid	14.81_311	19631	263	3375-50-6	<a href=http://pubchem.ncbi.nlm.nih.gov/summary/summary.cgi?cid=598">598</a>"
thymidine	15.02_217	1426191	464	50-89-5	<a href=http://pubchem.ncbi.nlm.nih.gov/summary/summary.cgi?cid=5789">5789</a>"
asparagine	15.1_363	1239262	339	70-47-3	<a href=http://pubchem.ncbi.nlm.nih.gov/summary/summary.cgi?cid=236">236</a>"
creatine degr	15.15_102	9582878	489	57-00-1	<a href=http://pubchem.ncbi.nlm.nih.gov/summary/summary.cgi?cid=586">586</a>"
tartaric acid	15.15_334	37100	243	133-37-9	<a href=http://pubchem.ncbi.nlm.nih.gov/summary/summary.cgi?cid=875">875</a>"
3-ureidopropionate	15.18_232	1871400	311	462-88-4	<a href=http://pubchem.ncbi.nlm.nih.gov/summary/summary.cgi?cid=111">111</a>"
phenylalanine	15.2_192	174920845	921	63-91-2	<a href=http://pubchem.ncbi.nlm.nih.gov/summary/summary.cgi?cid=994">994</a>"
4-hydroxyphenylacetic acid	15.28_164	707301	808	156-38-7	<a href=http://pubchem.ncbi.nlm.nih.gov/summary/summary.cgi?cid=127">127</a>"
N-acetyl-L-aspartic acid	15.28_68	341246	373	997-55-7	<a href=http://pubchem.ncbi.nlm.nih.gov/summary/summary.cgi?cid=65065">65065</a>"
allose	15.38_113	18079	498	2595-97-3	<a href=http://pubchem.ncbi.nlm.nih.gov/summary/summary.cgi?cid=102288">102288</a>"
4-Hydroxyquinoline	15.38_169	7751.9	247	611-36-9	<a href=http://pubchem.ncbi.nlm.nih.gov/summary/summary.cgi?cid=69141">69141</a>"
Lyxose	15.38_306	58711	532	1114-34-7	<a href=http://pubchem.ncbi.nlm.nih.gov/summary/summary.cgi?cid=65550">65550</a>"
lauric acid	15.39_155	25841	218	143-07-7	<a href=http://pubchem.ncbi.nlm.nih.gov/summary/summary.cgi?cid=3893">3893</a>"
ribose	15.42_307	207856	879	24259-59-4	<a href=http://pubchem.ncbi.nlm.nih.gov/summary/summary.cgi?cid=993">993</a>"
xylose	15.43_250	10755	475	6763-34-4	<a href=http://pubchem.ncbi.nlm.nih.gov/summary/summary.cgi?cid=644160">644160</a>"
pyrophosphate	15.45_290	72663	329	2466-09-3	<a href=http://pubchem.ncbi.nlm.nih.gov/summary/summary.cgi?cid=1023">1023</a>"
5-Aminovaleric acid	15.52_174	269768	494	660-88-8	<a href=http://pubchem.ncbi.nlm.nih.gov/summary/summary.cgi?cid=138">138</a>"
1,2-Cyclohexanedione	15.55_261	51607	429	765-87-7	<a href=http://pubchem.ncbi.nlm.nih.gov/summary/summary.cgi?cid=13006">13006</a>"
Guanidinosuccinic acid	15.57_328	48495	460	6133-30-8	<a href=http://pubchem.ncbi.nlm.nih.gov/summary/summary.cgi?cid=97856">97856</a>"
N-formyl-L-methionine	15.75_159	42456	253	4289-98-9	<a href=http://pubchem.ncbi.nlm.nih.gov/summary/summary.cgi?cid=911">911</a>"
xylitol	15.91_205	134239	488	87-99-0	<a href=http://pubchem.ncbi.nlm.nih.gov/summary/summary.cgi?cid=6912">6912</a>"
Levoglucosan	15.93_117	1323654	497	498-07-7	<a href=http://pubchem.ncbi.nlm.nih.gov/summary/summary.cgi?cid=79029">79029</a>"
glutamine	15.96_59	6445738	529	56-85-9	<a href=http://pubchem.ncbi.nlm.nih.gov/summary/summary.cgi?cid=5961">5961</a>"
4-Hydroxymandelonitrile	15.98_179	2228685	264	6851-36-1	<a href=http://pubchem.ncbi.nlm.nih.gov/summary/summary.cgi?cid=166768">166768</a>"
6-deoxy-D-glucose	16.03_278	30099	215	154-17-6	<a href=http://pubchem.ncbi.nlm.nih.gov/summary/summary.cgi?cid=93579">93579</a>"
D-Arabitol	16.06_218	45598	436	488-82-4	<a href=http://pubchem.ncbi.nlm.nih.gov/summary/summary.cgi?cid=94154">94154</a>"
ribitol	16.11_205	286592	893	488-81-3	<a href=http://pubchem.ncbi.nlm.nih.gov/summary/summary.cgi?cid=6912">6912</a>"
beta-Glycerophosphoric acid	16.13_159	205235	465	819-83-0	<a href=http://pubchem.ncbi.nlm.nih.gov/summary/summary.cgi?cid=2526">2526</a>"
Tetradecanoic acid, methyl ester	16.19_174	93453	312	124-10-7	<a href=http://pubchem.ncbi.nlm.nih.gov/summary/summary.cgi?cid=31284">31284</a>"
fucose	16.21_216	192085	236	2438-80-4	<a href=http://pubchem.ncbi.nlm.nih.gov/summary/summary.cgi?cid=17106">17106</a>"
Diglycerol	16.21_243	914087	379	627-82-7	<a href=http://pubchem.ncbi.nlm.nih.gov/summary/summary.cgi?cid=42953">42953</a>"
putrescine	16.3_174	217179	684	110-60-1	<a href=http://pubchem.ncbi.nlm.nih.gov/summary/summary.cgi?cid=1045">1045</a>"
3,6-Anhydro-D-galactose	16.47_231	868163	426	14122-18-0	<a href=http://pubchem.ncbi.nlm.nih.gov/summary/summary.cgi?cid=441040">441040</a>"
ornithine	16.54_186	22465434	857	70-26-8	<a href=http://pubchem.ncbi.nlm.nih.gov/summary/summary.cgi?cid=6262">6262</a>"
D-(glycerol 1-phosphate)	16.56_305	58320	799	34363-28-5	<a href=http://pubchem.ncbi.nlm.nih.gov/summary/summary.cgi?cid=439162">439162</a>"
O-phosphonothreonine	16.61_386	123737	495	1114-81-4	<a href=http://pubchem.ncbi.nlm.nih.gov/summary/summary.cgi?cid=1016">1016</a>"
4-Hydroxymandelic acid	16.62_266	41214	246	1198-84-1	<a href=http://pubchem.ncbi.nlm.nih.gov/summary/summary.cgi?cid=328">328</a>"
uracil-5-carboxylic acid	16.63_267	70753	365	23945-44-0	<a href=http://pubchem.ncbi.nlm.nih.gov/summary/summary.cgi?cid=90301">90301</a>"
Farnesal	16.65_226	4184707	295	19317-11-4	<a href=http://pubchem.ncbi.nlm.nih.gov/summary/summary.cgi?cid=68150">68150</a>"
O-Phosphoserine	16.65_297	163770	535	407-41-0	<a href=http://pubchem.ncbi.nlm.nih.gov/summary/summary.cgi?cid=68841">68841</a>"
2-Deoxy-D-galactose	16.73_292	408000	537	1949-89-9	<a href=http://pubchem.ncbi.nlm.nih.gov/summary/summary.cgi?cid=225612">225612</a>"
(2R)-2-amino-3-phosphonopropanoic acid	16.81_251	50296	238	20263-06-3	<a href=http://pubchem.ncbi.nlm.nih.gov/summary/summary.cgi?cid=177120">177120</a>"
methionine sulfoxide	16.82_128	425296	343	3226-65-1	<a href=http://pubchem.ncbi.nlm.nih.gov/summary/summary.cgi?cid=847">847</a>"
Methoxamedrine	16.85_104	9126.4	288	61-16-5	<a href=http://pubchem.ncbi.nlm.nih.gov/summary/summary.cgi?cid=6082">6082</a>"
thymidine 5'-monophosphate degr prod	16.89_225	408380	205	365-07-1	<a href=http://pubchem.ncbi.nlm.nih.gov/summary/summary.cgi?cid=9700">9700</a>"
N-Acetylisatin	16.99_156	117031	261	574-17-4	<a href=http://pubchem.ncbi.nlm.nih.gov/summary/summary.cgi?cid=11321">11321</a>"
shikimic acid	17.03_204	3807379	623	138-59-0	<a href=http://pubchem.ncbi.nlm.nih.gov/summary/summary.cgi?cid=1094">1094</a>"
alpha-D-glucosamine 1-phosphate	17.19_270	193609	613	2152-75-2	<a href=http://pubchem.ncbi.nlm.nih.gov/summary/summary.cgi?cid=740">740</a>"
hypoxanthine	17.19_371	346530	738	68-94-0	<a href=http://pubchem.ncbi.nlm.nih.gov/summary/summary.cgi?cid=790">790</a>"
citric acid	17.2_306	373316	256	5949-29-1	<a href=http://pubchem.ncbi.nlm.nih.gov/summary/summary.cgi?cid=311">311</a>"
isocitric acid	17.25_292	151551	525	320-77-4	<a href=http://pubchem.ncbi.nlm.nih.gov/summary/summary.cgi?cid=5318532">5318532</a>"
4-aminobenzoic acid	17.3_222	190806	251	150-13-0	<a href=http://pubchem.ncbi.nlm.nih.gov/summary/summary.cgi?cid=978">978</a>"
Albendazole	17.31_104	61257	693	54965-21-8	<a href=http://pubchem.ncbi.nlm.nih.gov/summary/summary.cgi?cid=2082">2082</a>"
glycocyamine	17.37_218	174382	316	352-97-6	<a href=http://pubchem.ncbi.nlm.nih.gov/summary/summary.cgi?cid=763">763</a>"
D-alanyl-D-alanine	17.56_226	55105	421	923-16-0	<a href=http://pubchem.ncbi.nlm.nih.gov/summary/summary.cgi?cid=601">601</a>"
Tagatose	17.65_236	514773	268	87-81-0	<a href=http://pubchem.ncbi.nlm.nih.gov/summary/summary.cgi?cid=92092">92092</a>"
fructose	17.68_271	26623	295	57-48-7	<a href=http://pubchem.ncbi.nlm.nih.gov/summary/summary.cgi?cid=5984">5984</a>"
panthenol	17.69_213	246577	477	16485-10-2	<a href=http://pubchem.ncbi.nlm.nih.gov/summary/summary.cgi?cid=4678">4678</a>"
Gluconic lactone	17.69_245	15466617	534	90-80-2	<a href=http://pubchem.ncbi.nlm.nih.gov/summary/summary.cgi?cid=736">736</a>"
3-phenylcatechol	17.7_387	94752	281	1133-63-7	<a href=http://pubchem.ncbi.nlm.nih.gov/summary/summary.cgi?cid=254">254</a>"
2,6-Diaminopimelic acid	17.71_327	41248	550	583-93-7	<a href=http://pubchem.ncbi.nlm.nih.gov/summary/summary.cgi?cid=865">865</a>"
Adipamide	17.73_307	246275	501	628-94-4	<a href=http://pubchem.ncbi.nlm.nih.gov/summary/summary.cgi?cid=12364">12364</a>"
histidine	17.81_125	330991	289	71-00-1	<a href=http://pubchem.ncbi.nlm.nih.gov/summary/summary.cgi?cid=6274">6274</a>"
Vanillylmandelic acid	17.82_297	48501	205	55-10-7	<a href=http://pubchem.ncbi.nlm.nih.gov/summary/summary.cgi?cid=1245">1245</a>"
adenine	17.86_264	454553	492	73-24-5	<a href=http://pubchem.ncbi.nlm.nih.gov/summary/summary.cgi?cid=190">190</a>"
D-Talose	17.88_443	13253	460	2595-98-4	<a href=http://pubchem.ncbi.nlm.nih.gov/summary/summary.cgi?cid=99459">99459</a>"
galactose	17.9_259	310723	464	59-23-4	<a href=http://pubchem.ncbi.nlm.nih.gov/summary/summary.cgi?cid=6036">6036</a>"
mannose	17.91_319	15839820	919	3458-28-4	<a href=http://pubchem.ncbi.nlm.nih.gov/summary/summary.cgi?cid=24749">24749</a>"
trans-3-hydroxycinnamic acid	17.91_348	127995	288	14755-02-3	<a href=http://pubchem.ncbi.nlm.nih.gov/summary/summary.cgi?cid=637541">637541</a>"
erythrose 4-phosphate	17.94_345	393282	212	585-18-2	<a href=http://pubchem.ncbi.nlm.nih.gov/summary/summary.cgi?cid=122357">122357</a>"
D-Altrose	17.97_271	63079	312	1990-29-0	<a href=http://pubchem.ncbi.nlm.nih.gov/summary/summary.cgi?cid=94780">94780</a>"
carbamoyl-aspartic acid	17_84	379312	256	923-37-5	<a href=http://pubchem.ncbi.nlm.nih.gov/summary/summary.cgi?cid=279">279</a>"
tyrosine	18.06_207	2335964	869	60-18-4	<a href=http://pubchem.ncbi.nlm.nih.gov/summary/summary.cgi?cid=1153">1153</a>"
Tryptophol	18.08_235	301206	208	526-55-6	<a href=http://pubchem.ncbi.nlm.nih.gov/summary/summary.cgi?cid=10685">10685</a>"
dl-p-Hydroxyphenyllactic acid	18.11_252	404333	616	6482-98-0	<a href=http://pubchem.ncbi.nlm.nih.gov/summary/summary.cgi?cid=9378">9378</a>"
2-amino-3-(4-hydroxyphenyl)propanoic acid	18.12_308	15476159	345	556-03-6	<a href=http://pubchem.ncbi.nlm.nih.gov/summary/summary.cgi?cid=1153">1153</a>"
gluconic acid	18.13_204	4426058	520	526-95-4	<a href=http://pubchem.ncbi.nlm.nih.gov/summary/summary.cgi?cid=10690">10690</a>"
Atrazine-2-hydroxy	18.14_328	403490	242	2163-68-0	<a href=http://pubchem.ncbi.nlm.nih.gov/summary/summary.cgi?cid=16553">16553</a>"
tyramine	18.19_250	412437	267	51-67-2	<a href=http://pubchem.ncbi.nlm.nih.gov/summary/summary.cgi?cid=5610">5610</a>"
Hydantoin, 5-(4-hydroxybutyl)- 1	18.2_387	270083	300	5458-06-0	<a href=http://pubchem.ncbi.nlm.nih.gov/summary/summary.cgi?cid=95514">95514</a>"
Sedoheptulose	18.42_204	5759903	727	3019-74-7	<a href=http://pubchem.ncbi.nlm.nih.gov/summary/summary.cgi?cid=5459879">5459879</a>"
N-epsilon-Acetyl-L-lysine	18.44_388	38214	220	692-04-6	<a href=http://pubchem.ncbi.nlm.nih.gov/summary/summary.cgi?cid=92832">92832</a>"
sorbitol	18.46_141	390044	257	50-70-4	<a href=http://pubchem.ncbi.nlm.nih.gov/summary/summary.cgi?cid=5780">5780</a>"
conduritol b epoxide	18.46_307	121608	356	6090-95-5	<a href=http://pubchem.ncbi.nlm.nih.gov/summary/summary.cgi?cid=2859">2859</a>"
9-Fluorenone	18.55_125	88053	279	486-25-9	<a href=http://pubchem.ncbi.nlm.nih.gov/summary/summary.cgi?cid=10241">10241</a>"
4-hydroxy-3-methoxycinnamaldehyde	18.58_280	28824352	476	458-36-6	<a href=http://pubchem.ncbi.nlm.nih.gov/summary/summary.cgi?cid=9984">9984</a>"
3,5-Dihydroxyphenylglycine	18.62_193	9754.6	289	146255-66-5	<a href=http://pubchem.ncbi.nlm.nih.gov/summary/summary.cgi?cid=108001">108001</a>"
D-galacturonic acid	18.71_333	367656	611	685-73-4	<a href=http://pubchem.ncbi.nlm.nih.gov/summary/summary.cgi?cid=152867">152867</a>"
lipoic acid	18.73_213	61112	250	1077-28-7	<a href=http://pubchem.ncbi.nlm.nih.gov/summary/summary.cgi?cid=6112">6112</a>"
indole-3-acetic acid	18.77_350	440504	322	87-51-4	<a href=http://pubchem.ncbi.nlm.nih.gov/summary/summary.cgi?cid=802">802</a>"
gly-pro	18.9_373	33388	530	704-15-4	<a href=http://pubchem.ncbi.nlm.nih.gov/summary/summary.cgi?cid=79101">79101</a>"
caffeic acid	18.94_350	127516	508	331-39-5	<a href=http://pubchem.ncbi.nlm.nih.gov/summary/summary.cgi?cid=1549111">1549111</a>"
pantothenic acid	18.96_291	326710	777	79-83-4	<a href=http://pubchem.ncbi.nlm.nih.gov/summary/summary.cgi?cid=6613">6613</a>"
N-alpha-Acetyl-L-ornithine	19.05_174	219894	384	6205-08-9	<a href=http://pubchem.ncbi.nlm.nih.gov/summary/summary.cgi?cid=907">907</a>"
Synephrine	19.14_322	13527	370	94-07-5	<a href=http://pubchem.ncbi.nlm.nih.gov/summary/summary.cgi?cid=7172">7172</a>"
urocanic acid	19.15_193	3815890	932	104-98-3	<a href=http://pubchem.ncbi.nlm.nih.gov/summary/summary.cgi?cid=736715">736715</a>"
methyl heptadecanoate	19.2_273	28430	288	1731-92-6	<a href=http://pubchem.ncbi.nlm.nih.gov/summary/summary.cgi?cid=15609">15609</a>"
xanthine	19.22_353	3184090	875	69-89-6	<a href=http://pubchem.ncbi.nlm.nih.gov/summary/summary.cgi?cid=1188">1188</a>"
palmitoleic acid	19.33_117	1672348	325	373-49-9	<a href=http://pubchem.ncbi.nlm.nih.gov/summary/summary.cgi?cid=4668">4668</a>"
Glucosaminic acid	19.37_391	35108	251	3646-68-2	<a href=http://pubchem.ncbi.nlm.nih.gov/summary/summary.cgi?cid=73563">73563</a>"
N-Carbamylglutamate	19.38_174	1216126	418	1188-38-1	<a href=http://pubchem.ncbi.nlm.nih.gov/summary/summary.cgi?cid=121396">121396</a>"
O-Succinylhomoserine	19.4_402	62219	285	1492-23-5	<a href=http://pubchem.ncbi.nlm.nih.gov/summary/summary.cgi?cid=439406">439406</a>"
palmitic acid	19.48_132	386455	429	57-10-3	<a href=http://pubchem.ncbi.nlm.nih.gov/summary/summary.cgi?cid=985">985</a>"
Allantoic acid	19.59_174	817678	436	99-16-1	<a href=http://pubchem.ncbi.nlm.nih.gov/summary/summary.cgi?cid=203">203</a>"
Isopropyl-beta-D-thiogalactopyranoside	19.59_217	10048	204	367-93-1	<a href=http://pubchem.ncbi.nlm.nih.gov/summary/summary.cgi?cid=552632">552632</a>"
o-Hydroxyhippuric acid	19.7_231	87757	293	487-54-7	<a href=http://pubchem.ncbi.nlm.nih.gov/summary/summary.cgi?cid=10253">10253</a>"
N-Acetyl-D-galactosamine	19.73_323	69345	463	14215-68-0	<a href=http://pubchem.ncbi.nlm.nih.gov/summary/summary.cgi?cid=35717">35717</a>"
Sinapyl alcohol	19.75_220	82882	254	537-33-7	<a href=http://pubchem.ncbi.nlm.nih.gov/summary/summary.cgi?cid=5280507">5280507</a>"
L-dopa	19.77_317	43825	396	59-92-7	<a href=http://pubchem.ncbi.nlm.nih.gov/summary/summary.cgi?cid=6047">6047</a>"
N,N-dimethylarginine	19.8_256	18575	233	30315-93-6	<a href=http://pubchem.ncbi.nlm.nih.gov/summary/summary.cgi?cid=123831">123831</a>"
4-oxo-1H-quinoline-2-carboxylic acid	19.84_314	54209	430	492-27-3	<a href=http://pubchem.ncbi.nlm.nih.gov/summary/summary.cgi?cid=3845">3845</a>"
ferulic acid	19.86_112	110741	292	1135-24-6	<a href=http://pubchem.ncbi.nlm.nih.gov/summary/summary.cgi?cid=445858">445858</a>"
myo-inositol	19.86_305	6740688	903	87-89-8	<a href=http://pubchem.ncbi.nlm.nih.gov/summary/summary.cgi?cid=892">892</a>"
uric acid	19.94_341	172539	293	66-22-8	<a href=http://pubchem.ncbi.nlm.nih.gov/summary/summary.cgi?cid=1175">1175</a>"
ribose-5-phosphate	19.95_385	26241	310	4151-19-3	<a href=http://pubchem.ncbi.nlm.nih.gov/summary/summary.cgi?cid=77982">77982</a>"
N-Acetyl-beta-D-mannosamine	20.03_319	126031	448	7772-94-3	<a href=http://pubchem.ncbi.nlm.nih.gov/summary/summary.cgi?cid=3084028">3084028</a>"
trans-3,5-Dimethoxy-4-hydroxycinnamaldehyde	20.1_174	1568760	473	4206-58-0	<a href=http://pubchem.ncbi.nlm.nih.gov/summary/summary.cgi?cid=5280802">5280802</a>"
guanine	20.28_352	23895649	918	73-40-5	<a href=http://pubchem.ncbi.nlm.nih.gov/summary/summary.cgi?cid=764">764</a>"
Isoxanthopterin	20.29_297	147500	319	529-69-1	<a href=http://pubchem.ncbi.nlm.nih.gov/summary/summary.cgi?cid=10729">10729</a>"
3,4-dihydroxycinnamic acid	20.31_179	571636	236	331-39-5	<a href=http://pubchem.ncbi.nlm.nih.gov/summary/summary.cgi?cid=2518">2518</a>"
Octadecanol	20.34_418	14855	242	112-92-5	<a href=http://pubchem.ncbi.nlm.nih.gov/summary/summary.cgi?cid=8221">8221</a>"
noradrenaline	20.35_174	411533	739	51-41-2	<a href=http://pubchem.ncbi.nlm.nih.gov/summary/summary.cgi?cid=951">951</a>"
d-Glucoheptose	20.44_56	74293	552	62475-58-5	<a href=http://pubchem.ncbi.nlm.nih.gov/summary/summary.cgi?cid=219662">219662</a>"
9-Phenanthrol	20.47_265	960544	272	484-17-3	<a href=http://pubchem.ncbi.nlm.nih.gov/summary/summary.cgi?cid=10229">10229</a>"
Octadecanol	20.5_348	8507.1	260	112-92-5	<a href=http://pubchem.ncbi.nlm.nih.gov/summary/summary.cgi?cid=8221">8221</a>"
5-Methoxyindole-3-acetic acid	20.57_202	67951	226	3471-31-6	<a href=http://pubchem.ncbi.nlm.nih.gov/summary/summary.cgi?cid=18986">18986</a>"
Indolelactate	20.65_202	15751474	943	1821-52-9	<a href=http://pubchem.ncbi.nlm.nih.gov/summary/summary.cgi?cid=92904">92904</a>"
1,4-Dihydroxy-2-naphthoic acid	20.81_401	116887	338	31519-22-9	<a href=http://pubchem.ncbi.nlm.nih.gov/summary/summary.cgi?cid=671">671</a>"
2,4,6-Trihydroxybenzophenone	20.82_390	4135.3	250	3555-86-0	<a href=http://pubchem.ncbi.nlm.nih.gov/summary/summary.cgi?cid=77093">77093</a>"
Fructose 2,6-biphosphate	20.94_299	153696	383	79082-92-1	<a href=http://pubchem.ncbi.nlm.nih.gov/summary/summary.cgi?cid=105021">105021</a>"
5-Hydroxyindole-2-carboxylic acid	21.01_334	140696	254	21598-06-1	<a href=http://pubchem.ncbi.nlm.nih.gov/summary/summary.cgi?cid=88958">88958</a>"
2-aminoethanethiol	21.09_174	4331533	722	60-23-1	<a href=http://pubchem.ncbi.nlm.nih.gov/summary/summary.cgi?cid=6058">6058</a>"
tryptophan	21.1_291	16902880	958	73-22-3	<a href=http://pubchem.ncbi.nlm.nih.gov/summary/summary.cgi?cid=1148">1148</a>"
linolenic acid	21.12_310	396904	235	463-40-1	<a href=http://pubchem.ncbi.nlm.nih.gov/summary/summary.cgi?cid=5280934">5280934</a>"
stearic acid	21.28_132	672877	845	57-11-4	<a href=http://pubchem.ncbi.nlm.nih.gov/summary/summary.cgi?cid=5281">5281</a>"
Glucoheptonic acid	21.36_279	74437	459	23351-51-1	<a href=http://pubchem.ncbi.nlm.nih.gov/summary/summary.cgi?cid=25588">25588</a>"
spermidine	21.42_174	343868	346	124-20-9	<a href=http://pubchem.ncbi.nlm.nih.gov/summary/summary.cgi?cid=1102">1102</a>"
alpha-Santonin	21.44_197	800673	351	481-06-1	<a href=http://pubchem.ncbi.nlm.nih.gov/summary/summary.cgi?cid=5156">5156</a>"
indole-3-acetamide	21.52_244	4636.8	319	879-37-8	<a href=http://pubchem.ncbi.nlm.nih.gov/summary/summary.cgi?cid=397">397</a>"
Methyl yellow	21.58_348	59491	218	60-11-7	<a href=http://pubchem.ncbi.nlm.nih.gov/summary/summary.cgi?cid=6053">6053</a>"
xanthotoxin	21.59_173	100259	329	298-81-7	<a href=http://pubchem.ncbi.nlm.nih.gov/summary/summary.cgi?cid=4114">4114</a>"
Phenyl beta-D-glucopyranoside	21.61_103	91245	435	1464-44-4	<a href=http://pubchem.ncbi.nlm.nih.gov/summary/summary.cgi?cid=65080">65080</a>"
cystine	21.72_73	1648253	523	923-32-0	<a href=http://pubchem.ncbi.nlm.nih.gov/summary/summary.cgi?cid=67678">67678</a>"
fructose-6-phosphate	21.73_315	6610.3	317	643-13-0	<a href=http://pubchem.ncbi.nlm.nih.gov/summary/summary.cgi?cid=69507">69507</a>"
glucose-6-phosphate	21.83_73	465336	625	56-73-5	<a href=http://pubchem.ncbi.nlm.nih.gov/summary/summary.cgi?cid=439958">439958</a>"
methyl icosanoate	21.94_462	4804.8	261	1120-28-1	<a href=http://pubchem.ncbi.nlm.nih.gov/summary/summary.cgi?cid=14259">14259</a>"
Purine riboside	22.28_217	175072	559	550-33-4	<a href=http://pubchem.ncbi.nlm.nih.gov/summary/summary.cgi?cid=68368">68368</a>"
N-Acetyl-N-formyl-5-methoxykynurenamine	22.32_308	29745	202	52450-38-1	<a href=http://pubchem.ncbi.nlm.nih.gov/summary/summary.cgi?cid=171161">171161</a>"
Abietic Acid	22.43_59	39497	250	514-10-3	<a href=http://pubchem.ncbi.nlm.nih.gov/summary/summary.cgi?cid=90895">90895</a>"
arachidonic acid	22.45_473	5572.7	226	506-32-1	<a href=http://pubchem.ncbi.nlm.nih.gov/summary/summary.cgi?cid=444899">444899</a>"
2-Indanone	22.55_336	4289.1	298	615-13-4	<a href=http://pubchem.ncbi.nlm.nih.gov/summary/summary.cgi?cid=11983">11983</a>"
Melatonin	22.58_156	50212	224	73-31-4	<a href=http://pubchem.ncbi.nlm.nih.gov/summary/summary.cgi?cid=896">896</a>"
6-phosphogluconic acid	22.64_318	144263	582	53411-70-4	<a href=http://pubchem.ncbi.nlm.nih.gov/summary/summary.cgi?cid=422">422</a>"
N-Acetyl-5-hydroxytryptamine	22.84_419	6443.4	250	1210-83-9	<a href=http://pubchem.ncbi.nlm.nih.gov/summary/summary.cgi?cid=903">903</a>"
5-hydroxytryptophan	22.88_331	6197.1	250	56-69-9	<a href=http://pubchem.ncbi.nlm.nih.gov/summary/summary.cgi?cid=144">144</a>"
N-Acetyltryptophan	22.89_202	183779	494	87-32-1	<a href=http://pubchem.ncbi.nlm.nih.gov/summary/summary.cgi?cid=2002">2002</a>"
D-erythro-sphingosine	23.01_204	39124	461	123-78-4	<a href=http://pubchem.ncbi.nlm.nih.gov/summary/summary.cgi?cid=5280335">5280335</a>"
cytidine-monophosphate degr prod	23.12_446	196533	446	63-37-6	<a href=http://pubchem.ncbi.nlm.nih.gov/summary/summary.cgi?cid=314">314</a>"
Neohesperidin	23.2_73	281592	317	13241-33-3	<a href=http://pubchem.ncbi.nlm.nih.gov/summary/summary.cgi?cid=232990">232990</a>"
N-Acetyl-5-hydroxytryptamine	23.41_446	8795.6	224	1210-83-9	<a href=http://pubchem.ncbi.nlm.nih.gov/summary/summary.cgi?cid=903">903</a>"
Docosanoic acid methyl ester	23.52_311	5578.3	212	929-77-1	<a href=http://pubchem.ncbi.nlm.nih.gov/summary/summary.cgi?cid=13584">13584</a>"
2-Monopalmitin	23.69_218	50265	335	23470-00-0	<a href=http://pubchem.ncbi.nlm.nih.gov/summary/summary.cgi?cid=123409">123409</a>"
inosine	23.87_172	31864	467	58-63-9	<a href=http://pubchem.ncbi.nlm.nih.gov/summary/summary.cgi?cid=804">804</a>"
uridine	23_148	19653	358	58-96-8	<a href=http://pubchem.ncbi.nlm.nih.gov/summary/summary.cgi?cid=6029">6029</a>"
5-Methoxytryptamine	23_285	327659	283	608-07-1	<a href=http://pubchem.ncbi.nlm.nih.gov/summary/summary.cgi?cid=1833">1833</a>"
1-Monopalmitin	24.02_371	7643	225	542-44-9	<a href=http://pubchem.ncbi.nlm.nih.gov/summary/summary.cgi?cid=14900">14900</a>"
Nicotianamine	24.04_219	12269	351	34441-14-0	<a href=http://pubchem.ncbi.nlm.nih.gov/summary/summary.cgi?cid=9882882">9882882</a>"
glutathione - H2O	24.07_256	8350.5	427	70-18-8	<a href=http://pubchem.ncbi.nlm.nih.gov/summary/summary.cgi?cid=124886">124886</a>"
kyotorphin	24.07_86	2004198	333	70904-56-2	<a href=http://pubchem.ncbi.nlm.nih.gov/summary/summary.cgi?cid=123804">123804</a>"
sucrose	24.24_204	863689	686	57-50-1	<a href=http://pubchem.ncbi.nlm.nih.gov/summary/summary.cgi?cid=5988">5988</a>"
adenosine	24.39_230	79059	648	58-61-7	<a href=http://pubchem.ncbi.nlm.nih.gov/summary/summary.cgi?cid=191">191</a>"
2'-deoxyadenosine	24.43_208	157320	557	958-09-8	<a href=http://pubchem.ncbi.nlm.nih.gov/summary/summary.cgi?cid=636">636</a>"
xanthosine	24.52_175	12213	258	146-80-5	<a href=http://pubchem.ncbi.nlm.nih.gov/summary/summary.cgi?cid=1189">1189</a>"
7,8-Dimethylalloxazine	24.63_298	2314.8	272	1086-80-2	<a href=http://pubchem.ncbi.nlm.nih.gov/summary/summary.cgi?cid=5326566">5326566</a>"
lactose	24.73_217	535048	905	63-42-3	<a href=http://pubchem.ncbi.nlm.nih.gov/summary/summary.cgi?cid=493593">493593</a>"
prostaglandin A2	24.76_377	21338	309	13345-50-1	<a href=http://pubchem.ncbi.nlm.nih.gov/summary/summary.cgi?cid=4953">4953</a>"
lactulose	24.84_307	86275	597	4618-18-2	<a href=http://pubchem.ncbi.nlm.nih.gov/summary/summary.cgi?cid=11333">11333</a>"
11-beta-prostaglandin-F-2-alpha	25.06_308	11911	351	38432-87-0	<a href=http://pubchem.ncbi.nlm.nih.gov/summary/summary.cgi?cid=5280886">5280886</a>"
cellobiose	25.07_191	147207	732	528-50-7	<a href=http://pubchem.ncbi.nlm.nih.gov/summary/summary.cgi?cid=10712">10712</a>"
Turanose	25.07_259	4668.9	418	547-25-1	<a href=http://pubchem.ncbi.nlm.nih.gov/summary/summary.cgi?cid=5460935">5460935</a>"
estrone	25.09_279	17903	223	53-16-7	<a href=http://pubchem.ncbi.nlm.nih.gov/summary/summary.cgi?cid=5870">5870</a>"
trehalose	25.15_361	20750	328	99-20-7	<a href=http://pubchem.ncbi.nlm.nih.gov/summary/summary.cgi?cid=7427">7427</a>"
Prostaglandin E2	25.17_437	19055	329	363-24-6	<a href=http://pubchem.ncbi.nlm.nih.gov/summary/summary.cgi?cid=158">158</a>"
Cortexolone	25.23_142	27114	394	152-58-9	<a href=http://pubchem.ncbi.nlm.nih.gov/summary/summary.cgi?cid=9050">9050</a>"
15-Keto-prostaglandin F2alpha	25.24_236	6968.4	302	35850-13-6	<a href=http://pubchem.ncbi.nlm.nih.gov/summary/summary.cgi?cid=5280887">5280887</a>"
1-Methyladenosine	25.25_305	8324.8	315	15763-06-1	<a href=http://pubchem.ncbi.nlm.nih.gov/summary/summary.cgi?cid=27476">27476</a>"
maltose	25.29_361	42199	637	69-79-4	<a href=http://pubchem.ncbi.nlm.nih.gov/summary/summary.cgi?cid=6255">6255</a>"
4',7-dihyroxyflavanone	25.3_226	941438	535	578-86-9	<a href=http://pubchem.ncbi.nlm.nih.gov/summary/summary.cgi?cid=1889">1889</a>"
guanosine	25.37_324	18301	661	118-00-3	<a href=http://pubchem.ncbi.nlm.nih.gov/summary/summary.cgi?cid=765">765</a>"
Cetadiol	25.39_208	6882.6	253	3642-89-5	<a href=http://pubchem.ncbi.nlm.nih.gov/summary/summary.cgi?cid=19274">19274</a>"
Cellobiotol	25.44_204	15847	346	535-94-4	<a href=http://pubchem.ncbi.nlm.nih.gov/summary/summary.cgi?cid=160514">160514</a>"
Gentiobiose	25.5_245	24010	584	554-91-6	<a href=http://pubchem.ncbi.nlm.nih.gov/summary/summary.cgi?cid=92807">92807</a>"
estra-1,3,5(10)-triene-3,6beta,17beta-triol	25.51_402	40200	277	3583-03-7	<a href=http://pubchem.ncbi.nlm.nih.gov/summary/summary.cgi?cid=440168">440168</a>"
5'-methylthioadenosine	25.54_236	57767	588	2457-80-9	<a href=http://pubchem.ncbi.nlm.nih.gov/summary/summary.cgi?cid=439176">439176</a>"
2'-deoxyguanosine	25.55_280	77702	505	961-07-9	<a href=http://pubchem.ncbi.nlm.nih.gov/summary/summary.cgi?cid=638">638</a>"
N-Oleoyldopamine	25.61_113	11926	265	105955-11-1	<a href=http://pubchem.ncbi.nlm.nih.gov/summary/summary.cgi?cid=5282106">5282106</a>"
Sophorose	25.62_217	424680	750	534-46-3	<a href=http://pubchem.ncbi.nlm.nih.gov/summary/summary.cgi?cid=92797">92797</a>"
Leucrose	25.74_307	343294	739	7158-70-5	<a href=http://pubchem.ncbi.nlm.nih.gov/summary/summary.cgi?cid=165577">165577</a>"
maltitol	25.75_479	27715	510	585-88-6	<a href=http://pubchem.ncbi.nlm.nih.gov/summary/summary.cgi?cid=3871">3871</a>"
melibiose	25.98_204	338636	875	66009-10-7	<a href=http://pubchem.ncbi.nlm.nih.gov/summary/summary.cgi?cid=440658">440658</a>"
prunin	25.98_231	11151	381	529-55-5	<a href=http://pubchem.ncbi.nlm.nih.gov/summary/summary.cgi?cid=92794">92794</a>"
piceatannol	26.16_205	14233	435	10083-24-6	<a href=http://pubchem.ncbi.nlm.nih.gov/summary/summary.cgi?cid=4813">4813</a>"
Epigallocatechin	26.28_174	28957	275	970-74-1	<a href=http://pubchem.ncbi.nlm.nih.gov/summary/summary.cgi?cid=72277">72277</a>"
Loganin	26.44_479	18312	407	18524-94-2	<a href=http://pubchem.ncbi.nlm.nih.gov/summary/summary.cgi?cid=87691">87691</a>"
palatinitol	26.46_233	82988	875	64519-82-0	<a href=http://pubchem.ncbi.nlm.nih.gov/summary/summary.cgi?cid=3034828">3034828</a>"
naringenin	26.65_179	81889	280	93602-28-9	<a href=http://pubchem.ncbi.nlm.nih.gov/summary/summary.cgi?cid=439246">439246</a>"
4-Androsten-11beta-ol-3,17-dione	26.81_393	7361.9	394	382-44-5	<a href=http://pubchem.ncbi.nlm.nih.gov/summary/summary.cgi?cid=94141">94141</a>"
Galactinol	26.82_204	4318695	925	3687-64-7	<a href=http://pubchem.ncbi.nlm.nih.gov/summary/summary.cgi?cid=439451">439451</a>"
Tetrahydrocorticosterone	27.03_310	20219	276	68-42-8	<a href=http://pubchem.ncbi.nlm.nih.gov/summary/summary.cgi?cid=65553">65553</a>"
Hesperitin	27.09_70	57267	320	41001-90-5	<a href=http://pubchem.ncbi.nlm.nih.gov/summary/summary.cgi?cid=3593">3593</a>"
Melezitose	29.96_73	564858	698	597-12-6	<a href=http://pubchem.ncbi.nlm.nih.gov/summary/summary.cgi?cid=92817">92817</a>"
Unknown1	6.13_101	2030066
Unknown2	6.15_163	33003839
Unknown3	6.16_113	591917
Unknown4	6.19_292	4660.3
Unknown5	6.21_141	1245454
Unknown6	6.22_57	503909
Unknown7	6.23_126	517548
Unknown8	6.23_83	380461
Unknown9	6.3_163	72078
Unknown10	6.31_113	290997
Unknown11	6.32_175	40198
Unknown12	6.34_89	6630767
Unknown13	6.35_173	129800
Unknown14	6.37_210	123510
Unknown15	6.38_281	853675
Unknown16	6.41_152	323951
Unknown17	6.41_59	42164
Unknown18	6.42_221	1222365
Unknown19	6.44_58	26846
Unknown20	6.45_79	267936
Unknown21	6.46_64	91969
Unknown22	6.5_155	284080
Unknown23	6.51_176	82197
Unknown24	6.51_60	141632
Unknown25	6.53_159	67419
Unknown26	6.54_103	38502
Unknown27	6.62_281	28373
Unknown28	6.62_58	97900866
Unknown29	6.63_140	12158
Unknown30	6.65_128	294964
Unknown31	6.72_191	259956
Unknown32	6.73_89	13376
Unknown33	6.76_121	1632611
Unknown34	6.8_144	6651
Unknown35	6.84_116	70982
Unknown36	6.85_56	426655
Unknown37	6.88_89	41304
Unknown38	6.9_82	168766
Unknown39	6.91_207	27953
Unknown40	6.93_157	483155
Unknown41	6.93_77	335808
Unknown42	6.95_122	19349
Unknown43	7.03_140	20704
Unknown44	7.04_89	17269
Unknown45	7.09_56	12217235
Unknown46	7.1_127	116786
Unknown47	7.11_220	10566
Unknown48	7.16_58	902033
Unknown49	7.22_117	51536
Unknown50	7.26_318	31630
Unknown51	7.27_106	16090
Unknown52	7.29_173	61210
Unknown53	7.39_174	279098
Unknown54	7.41_207	221113
Unknown55	7.43_265	7188.9
Unknown56	7.45_154	66066
Unknown57	7.49_79	15510
Unknown58	7.5_174	296814
Unknown59	7.52_151	33351
Unknown60	7.63_178	159816
Unknown61	7.66_153	23664
Unknown62	7.75_173	38685
Unknown63	7.76_147	19312699
Unknown64	7.77_153	14056
Unknown65	7.82_129	27614
Unknown66	7.83_144	33628
Unknown67	7.86_140	26575
Unknown68	7.92_147	864940
Unknown69	7.93_52	21555
Unknown70	8.09_233	10854
Unknown71	8.11_88	110381
Unknown72	8.16_159	22312
Unknown73	8.17_168	16512
Unknown74	8.2_145	29147
Unknown75	8.25_83	475658
Unknown76	8.33_58	524212
Unknown77	8.39_202	14027
Unknown78	8.5_206	23278
Unknown79	8.63_77	16528
Unknown80	8.64_125	337237
Unknown81	8.68_187	23004
Unknown82	8.76_232	7747.5
Unknown83	8.78_206	12108
Unknown84	8.83_71	83716
Unknown85	9.01_86	261136807
Unknown86	9.03_145	64057910
Unknown87	9.07_182	48584
Unknown88	9.1_84	22838
Unknown89	9.13_73	375253
Unknown90	9.17_159	5787.6
Unknown91	9.26_267	40364
Unknown92	9.27_71	45855974
Unknown93	9.31_192	5778423
Unknown94	9.31_56	5099409
Unknown95	9.34_201	517860
Unknown96	9.35_151	77016
Unknown97	9.4_166	79061
Unknown98	9.49_200	39824
Unknown99	9.5_211	33907
Unknown100	9.52_210	9919.8
Unknown101	9.53_217	60090
Unknown102	9.78_160	46396
Unknown103	9.82_282	10614
Unknown104	9.84_176	826471
Unknown105	9.88_140	41737
Unknown106	10.05_198	34256
Unknown107	10.12_116	103050
Unknown108	10.14_139	113293
Unknown109	10.19_221	11305
Unknown110	10.23_231	1702729
Unknown111	10.24_280	46341
Unknown112	10.31_209	15723
Unknown113	10.36_247	39104
Unknown114	10.57_219	591863
Unknown115	10.66_171	407384
Unknown116	10.67_334	283626
Unknown117	10.68_54	477512
Unknown118	10.73_167	15193
Unknown119	10.78_111	233408
Unknown120	10.79_117	997385
Unknown121	10.84_205	233438
Unknown122	10.87_241	9350.6
Unknown123	11.08_195	17602
Unknown124	11.13_90	360796
Unknown125	11.3_315	44757
Unknown126	11.32_210	13625
Unknown127	11.34_308	12576
Unknown128	11.35_72	65226
Unknown129	11.41_102	109365
Unknown130	11.54_166	30231
Unknown131	11.6_292	8397.4
Unknown132	11.67_175	245263
Unknown133	11.74_181	14578
Unknown134	11.75_96	11345
Unknown135	11.8_143	7517.4
Unknown136	11.8_255	1068304
Unknown137	11.93_117	4567719
Unknown138	12.08_103	55576
Unknown139	12.27_159	26174
Unknown140	12.4_373	64321
Unknown141	12.41_219	2722516
Unknown142	12.55_259	14660
Unknown143	12.67_255	165101
Unknown144	12.96_218	319489
Unknown145	12.97_284	165198
Unknown146	13.16_204	969209
Unknown147	13.31_97	42515
Unknown148	13.4_269	6905.7
Unknown149	13.48_144	20157
Unknown150	13.59_298	61105
Unknown151	13.62_217	440349
Unknown152	13.65_284	153318
Unknown153	13.65_286	16745
Unknown154	14.06_199	149703
Unknown155	14.08_186	3748051
Unknown156	14.11_200	803951
Unknown157	14.12_447	15816
Unknown158	14.14_146	1024762
Unknown159	14.31_292	174846
Unknown160	14.39_358	29179
Unknown161	14.4_120	374909120
Unknown162	14.51_170	44947
Unknown163	14.58_160	375760
Unknown164	14.63_288	465113
Unknown165	14.71_182	9028.4
Unknown166	14.79_171	35032
Unknown167	14.82_115	88045
Unknown168	14.83_127	26910
Unknown169	14.86_253	15845
Unknown170	14.93_359	155995
Unknown171	15.1_258	2252629
Unknown172	15.11_360	210919
Unknown173	15.14_216	152375
Unknown174	15.25_316	96410
Unknown175	15.27_86	142282
Unknown176	15.35_61	25684
Unknown177	15.46_208	24726
Unknown178	15.47_245	1008034
Unknown179	15.51_342	209804
Unknown180	15.52_237	91039
Unknown181	15.58_205	189188
Unknown182	15.6_246	6966.6
Unknown183	15.63_313	29518
Unknown184	15.67_232	21431
Unknown185	15.72_68	33008
Unknown186	15.73_299	52603
Unknown187	15.83_357	24934
Unknown188	16.09_279	16725
Unknown189	16.1_154	3085981
Unknown190	16.22_241	67740
Unknown191	16.75_268	3333
Unknown192	17.79_209	464922
Unknown193	17.79_239	458300
Unknown194	17.96_339	546601
Unknown195	18.18_285	3120.5
Unknown196	18.43_346	511851
Unknown197	18.55_329	21154
Unknown198	18.58_315	121146
Unknown199	18.6_156	4032045
Unknown200	18.61_401	533654
Unknown201	18.62_260	174371
Unknown202	18.62_305	304702
Unknown203	18.67_125	115167
Unknown204	18.78_224	89961
Unknown205	18.79_197	235425
Unknown206	18.83_117	733434
Unknown207	18.84_257	62227
Unknown208	18.9_313	32406
Unknown209	19.07_336	17919
Unknown210	19.08_125	85558
Unknown211	19.09_250	250134
Unknown212	19.24_305	56410
Unknown213	19.25_290	32943
Unknown214	19.31_138	254165
Unknown215	19.35_372	21327
Unknown216	19.37_142	2476298
Unknown217	19.41_227	104431
Unknown218	19.42_282	52097
Unknown219	19.42_364	4764.9
Unknown220	19.45_142	32846
Unknown221	19.5_311	648689
Unknown222	19.53_204	894803
Unknown223	19.57_292	121495
Unknown224	19.62_322	19236
Unknown225	19.62_323	5786.9
Unknown226	19.66_402	373436
Unknown227	19.79_103	13384
Unknown228	19.91_174	1518407
Unknown229	20.22_156	3476623
Unknown230	20.23_455	27640
Unknown231	20.45_325	5326.3
Unknown232	20.46_349	13396
Unknown233	20.49_239	121925
Unknown234	20.49_321	17884
Unknown235	20.58_307	33548
Unknown236	20.64_156	16937173
Unknown237	20.68_345	31761
Unknown238	20.7_448	78295
Unknown239	20.73_290	28039
Unknown240	20.78_354	63720
Unknown241	20.8_402	523711
Unknown242	20.9_153	375271
Unknown243	21.04_314	51491
Unknown244	21.11_268	46604
Unknown245	21.13_246	89461
Unknown246	21.13_412	20712
Unknown247	21.15_267	7602.2
Unknown248	21.17_239	114418
Unknown249	21.19_335	41499
Unknown250	21.2_197	2169104
Unknown251	21.21_454	9870.9
Unknown252	21.22_328	144331
Unknown253	21.26_362	16073
Unknown254	21.28_224	88792
Unknown255	21.3_299	12059
Unknown256	21.38_320	68409
Unknown257	21.39_224	119419
Unknown258	21.45_142	558493
Unknown259	21.56_292	133107
Unknown260	21.6_133	43494
Unknown261	21.77_174	333574
Unknown262	21.79_307	18940
Unknown263	21.81_278	22264
Unknown264	21.83_157	281312
Unknown265	21.9_135	44089
Unknown266	21.91_309	6712.5
Unknown267	21.92_201	4245.3
Unknown268	21.96_335	44670
Unknown269	21.97_217	4005464
Unknown270	21.97_308	33123
Unknown271	21.98_441	4883.4
Unknown272	21.99_339	19192
Unknown273	22.03_285	16063
Unknown274	22.03_297	3123.1
Unknown275	22.04_169	6204.7
Unknown276	22.04_286	94535
Unknown277	22.05_474	8431.7
Unknown278	22.11_244	4454.4
Unknown279	22.14_336	8118.8
Unknown280	22.14_73	801816
Unknown281	22.17_420	12129
Unknown282	22.18_284	5278.5
Unknown283	22.19_156	261913
Unknown284	22.24_466	3311.9
Unknown285	22.31_174	815759
Unknown286	22.33_250	13398
Unknown287	22.35_322	45040
Unknown288	22.44_306	87647
Unknown289	22.48_276	8122
Unknown290	22.57_217	1189172
Unknown291	22.59_174	218921
Unknown292	22.65_356	25756
Unknown293	22.71_157	509427
Unknown294	22.74_419	16113
Unknown295	22.75_492	4796.2
Unknown296	22.78_116	533683
Unknown297	22.92_141	36926
Unknown298	23.03_377	48301
Unknown299	23.05_314	42198
Unknown300	23.06_262	58883
Unknown301	23.07_312	6841.6
Unknown302	23.11_316	5094.1
Unknown303	23.14_171	455463
Unknown304	23.14_308	37339
Unknown305	23.21_287	34440
Unknown306	23.22_156	3681.7
Unknown307	23.24_159	30837
Unknown308	23.26_308	12006
Unknown309	23.32_216	12108
Unknown310	23.32_462	5582.5
Unknown311	23.33_446	249524
Unknown312	23.33_457	9174.7
Unknown313	23.36_370	6565.3
Unknown314	23.39_360	5393
Unknown315	23.4_73	410148
Unknown316	23.45_61	18946
Unknown317	23.55_485	6523.9
Unknown318	23.58_280	42549
Unknown319	23.64_86	114031
Unknown320	23.65_158	238654
Unknown321	23.68_465	6708.9
Unknown322	23.72_292	17959
Unknown323	23.73_334	53488
Unknown324	23.77_287	10781
Unknown325	23.8_174	90552
Unknown326	23.81_218	13130
Unknown327	23.89_320	4832.5
Unknown328	23.96_246	3490.4
Unknown329	23.97_103	171765
Unknown330	24.01_425	5591.8
Unknown331	24.11_193	19356
Unknown332	24.12_476	34104
Unknown333	24.17_331	6357.9
Unknown334	24.27_144	24646
Unknown335	24.27_290	43560
Unknown336	24.3_174	163655
Unknown337	24.33_416	125771
Unknown338	24.37_202	38716
Unknown339	24.4_132	157744
Unknown340	24.48_204	24053
Unknown341	24.52_73	358276
Unknown342	24.58_373	4678.3
Unknown343	24.59_361	81268
Unknown344	24_310	3967.8
Unknown345	25.57_126	17589
Unknown346	25.77_238	10222
Unknown347	26.08_103	67394
Unknown348	26.16_174	201238
Unknown349	27.2_204	9605.6
Unknown350	27.24_70	223091
Unknown351	27.6_204	45403
Unknown352	27.75_204	108258
Unknown353	28.42_129	158443
Unknown354	29.7_204	169763
Unknown355	31.92_361	44821

## Sheet: Sheet2
Unknown1	6.13_101	2030066
Unknown2	6.15_163	33003839
Unknown3	6.16_113	591917
Unknown4	6.19_292	4660.3
Unknown5	6.21_141	1245454
Unknown6	6.22_57	503909
Unknown7	6.23_126	517548
Unknown8	6.23_83	380461
Unknown9	6.3_163	72078
Unknown10	6.31_113	290997
Unknown11	6.32_175	40198
Unknown12	6.34_89	6630767
Unknown13	6.35_173	129800
Unknown14	6.37_210	123510
Unknown15	6.38_281	853675
Unknown16	6.41_152	323951
Unknown17	6.41_59	42164
Unknown18	6.42_221	1222365
Unknown19	6.44_58	26846
Unknown20	6.45_79	267936
Unknown21	6.46_64	91969
Unknown22	6.5_155	284080
Unknown23	6.51_176	82197
Unknown24	6.51_60	141632
Unknown25	6.53_159	67419
Unknown26	6.54_103	38502
Unknown27	6.62_281	28373
Unknown28	6.62_58	97900866
Unknown29	6.63_140	12158
Unknown30	6.65_128	294964
Unknown31	6.72_191	259956
Unknown32	6.73_89	13376
Unknown33	6.76_121	1632611
Unknown34	6.8_144	6651
Unknown35	6.84_116	70982
Unknown36	6.85_56	426655
Unknown37	6.88_89	41304
Unknown38	6.9_82	168766
Unknown39	6.91_207	27953
Unknown40	6.93_157	483155
Unknown41	6.93_77	335808
Unknown42	6.95_122	19349
Unknown43	7.03_140	20704
Unknown44	7.04_89	17269
Unknown45	7.09_56	12217235
Unknown46	7.1_127	116786
Unknown47	7.11_220	10566
Unknown48	7.16_58	902033
Unknown49	7.22_117	51536
Unknown50	7.26_318	31630
Unknown51	7.27_106	16090
Unknown52	7.29_173	61210
Unknown53	7.39_174	279098
Unknown54	7.41_207	221113
Unknown55	7.43_265	7188.9
Unknown56	7.45_154	66066
Unknown57	7.49_79	15510
Unknown58	7.5_174	296814
Unknown59	7.52_151	33351
Unknown60	7.63_178	159816
Unknown61	7.66_153	23664
Unknown62	7.75_173	38685
Unknown63	7.76_147	19312699
Unknown64	7.77_153	14056
Unknown65	7.82_129	27614
Unknown66	7.83_144	33628
Unknown67	7.86_140	26575
Unknown68	7.92_147	864940
Unknown69	7.93_52	21555
Unknown70	8.09_233	10854
Unknown71	8.11_88	110381
Unknown72	8.16_159	22312
Unknown73	8.17_168	16512
Unknown74	8.2_145	29147
Unknown75	8.25_83	475658
Unknown76	8.33_58	524212
Unknown77	8.39_202	14027
Unknown78	8.5_206	23278
Unknown79	8.63_77	16528
Unknown80	8.64_125	337237
Unknown81	8.68_187	23004
Unknown82	8.76_232	7747.5
Unknown83	8.78_206	12108
Unknown84	8.83_71	83716
Unknown85	9.01_86	261136807
Unknown86	9.03_145	64057910
Unknown87	9.07_182	48584
Unknown88	9.1_84	22838
Unknown89	9.13_73	375253
Unknown90	9.17_159	5787.6
Unknown91	9.26_267	40364
Unknown92	9.27_71	45855974
Unknown93	9.31_192	5778423
Unknown94	9.31_56	5099409
Unknown95	9.34_201	517860
Unknown96	9.35_151	77016
Unknown97	9.4_166	79061
Unknown98	9.49_200	39824
Unknown99	9.5_211	33907
Unknown100	9.52_210	9919.8
Unknown101	9.53_217	60090
Unknown102	9.78_160	46396
Unknown103	9.82_282	10614
Unknown104	9.84_176	826471
Unknown105	9.88_140	41737
Unknown106	10.05_198	34256
Unknown107	10.12_116	103050
Unknown108	10.14_139	113293
Unknown109	10.19_221	11305
Unknown110	10.23_231	1702729
Unknown111	10.24_280	46341
Unknown112	10.31_209	15723
Unknown113	10.36_247	39104
Unknown114	10.57_219	591863
Unknown115	10.66_171	407384
Unknown116	10.67_334	283626
Unknown117	10.68_54	477512
Unknown118	10.73_167	15193
Unknown119	10.78_111	233408
Unknown120	10.79_117	997385
Unknown121	10.84_205	233438
Unknown122	10.87_241	9350.6
Unknown123	11.08_195	17602
Unknown124	11.13_90	360796
Unknown125	11.3_315	44757
Unknown126	11.32_210	13625
Unknown127	11.34_308	12576
Unknown128	11.35_72	65226
Unknown129	11.41_102	109365
Unknown130	11.54_166	30231
Unknown131	11.6_292	8397.4
Unknown132	11.67_175	245263
Unknown133	11.74_181	14578
Unknown134	11.75_96	11345
Unknown135	11.8_143	7517.4
Unknown136	11.8_255	1068304
Unknown137	11.93_117	4567719
Unknown138	12.08_103	55576
Unknown139	12.27_159	26174
Unknown140	12.4_373	64321
Unknown141	12.41_219	2722516
Unknown142	12.55_259	14660
Unknown143	12.67_255	165101
Unknown144	12.96_218	319489
Unknown145	12.97_284	165198
Unknown146	13.16_204	969209
Unknown147	13.31_97	42515
Unknown148	13.4_269	6905.7
Unknown149	13.48_144	20157
Unknown150	13.59_298	61105
Unknown151	13.62_217	440349
Unknown152	13.65_284	153318
Unknown153	13.65_286	16745
Unknown154	14.06_199	149703
Unknown155	14.08_186	3748051
Unknown156	14.11_200	803951
Unknown157	14.12_447	15816
Unknown158	14.14_146	1024762
Unknown159	14.31_292	174846
Unknown160	14.39_358	29179
Unknown161	14.4_120	374909120
Unknown162	14.51_170	44947
Unknown163	14.58_160	375760
Unknown164	14.63_288	465113
Unknown165	14.71_182	9028.4
Unknown166	14.79_171	35032
Unknown167	14.82_115	88045
Unknown168	14.83_127	26910
Unknown169	14.86_253	15845
Unknown170	14.93_359	155995
Unknown171	15.1_258	2252629
Unknown172	15.11_360	210919
Unknown173	15.14_216	152375
Unknown174	15.25_316	96410
Unknown175	15.27_86	142282
Unknown176	15.35_61	25684
Unknown177	15.46_208	24726
Unknown178	15.47_245	1008034
Unknown179	15.51_342	209804
Unknown180	15.52_237	91039
Unknown181	15.58_205	189188
Unknown182	15.6_246	6966.6
Unknown183	15.63_313	29518
Unknown184	15.67_232	21431
Unknown185	15.72_68	33008
Unknown186	15.73_299	52603
Unknown187	15.83_357	24934
Unknown188	16.09_279	16725
Unknown189	16.1_154	3085981
Unknown190	16.22_241	67740
Unknown191	16.75_268	3333
Unknown192	17.79_209	464922
Unknown193	17.79_239	458300
Unknown194	17.96_339	546601
Unknown195	18.18_285	3120.5
Unknown196	18.43_346	511851
Unknown197	18.55_329	21154
Unknown198	18.58_315	121146
Unknown199	18.6_156	4032045
Unknown200	18.61_401	533654
Unknown201	18.62_260	174371
Unknown202	18.62_305	304702
Unknown203	18.67_125	115167
Unknown204	18.78_224	89961
Unknown205	18.79_197	235425
Unknown206	18.83_117	733434
Unknown207	18.84_257	62227
Unknown208	18.9_313	32406
Unknown209	19.07_336	17919
Unknown210	19.08_125	85558
Unknown211	19.09_250	250134
Unknown212	19.24_305	56410
Unknown213	19.25_290	32943
Unknown214	19.31_138	254165
Unknown215	19.35_372	21327
Unknown216	19.37_142	2476298
Unknown217	19.41_227	104431
Unknown218	19.42_282	52097
Unknown219	19.42_364	4764.9
Unknown220	19.45_142	32846
Unknown221	19.5_311	648689
Unknown222	19.53_204	894803
Unknown223	19.57_292	121495
Unknown224	19.62_322	19236
Unknown225	19.62_323	5786.9
Unknown226	19.66_402	373436
Unknown227	19.79_103	13384
Unknown228	19.91_174	1518407
Unknown229	20.22_156	3476623
Unknown230	20.23_455	27640
Unknown231	20.45_325	5326.3
Unknown232	20.46_349	13396
Unknown233	20.49_239	121925
Unknown234	20.49_321	17884
Unknown235	20.58_307	33548
Unknown236	20.64_156	16937173
Unknown237	20.68_345	31761
Unknown238	20.7_448	78295
Unknown239	20.73_290	28039
Unknown240	20.78_354	63720
Unknown241	20.8_402	523711
Unknown242	20.9_153	375271
Unknown243	21.04_314	51491
Unknown244	21.11_268	46604
Unknown245	21.13_246	89461
Unknown246	21.13_412	20712
Unknown247	21.15_267	7602.2
Unknown248	21.17_239	114418
Unknown249	21.19_335	41499
Unknown250	21.2_197	2169104
Unknown251	21.21_454	9870.9
Unknown252	21.22_328	144331
Unknown253	21.26_362	16073
Unknown254	21.28_224	88792
Unknown255	21.3_299	12059
Unknown256	21.38_320	68409
Unknown257	21.39_224	119419
Unknown258	21.45_142	558493
Unknown259	21.56_292	133107
Unknown260	21.6_133	43494
Unknown261	21.77_174	333574
Unknown262	21.79_307	18940
Unknown263	21.81_278	22264
Unknown264	21.83_157	281312
Unknown265	21.9_135	44089
Unknown266	21.91_309	6712.5
Unknown267	21.92_201	4245.3
Unknown268	21.96_335	44670
Unknown269	21.97_217	4005464
Unknown270	21.97_308	33123
Unknown271	21.98_441	4883.4
Unknown272	21.99_339	19192
Unknown273	22.03_285	16063
Unknown274	22.03_297	3123.1
Unknown275	22.04_169	6204.7
Unknown276	22.04_286	94535
Unknown277	22.05_474	8431.7
Unknown278	22.11_244	4454.4
Unknown279	22.14_336	8118.8
Unknown280	22.14_73	801816
Unknown281	22.17_420	12129
Unknown282	22.18_284	5278.5
Unknown283	22.19_156	261913
Unknown284	22.24_466	3311.9
Unknown285	22.31_174	815759
Unknown286	22.33_250	13398
Unknown287	22.35_322	45040
Unknown288	22.44_306	87647
Unknown289	22.48_276	8122
Unknown290	22.57_217	1189172
Unknown291	22.59_174	218921
Unknown292	22.65_356	25756
Unknown293	22.71_157	509427
Unknown294	22.74_419	16113
Unknown295	22.75_492	4796.2
Unknown296	22.78_116	533683
Unknown297	22.92_141	36926
Unknown298	23.03_377	48301
Unknown299	23.05_314	42198
Unknown300	23.06_262	58883
Unknown301	23.07_312	6841.6
Unknown302	23.11_316	5094.1
Unknown303	23.14_171	455463
Unknown304	23.14_308	37339
Unknown305	23.21_287	34440
Unknown306	23.22_156	3681.7
Unknown307	23.24_159	30837
Unknown308	23.26_308	12006
Unknown309	23.32_216	12108
Unknown310	23.32_462	5582.5
Unknown311	23.33_446	249524
Unknown312	23.33_457	9174.7
Unknown313	23.36_370	6565.3
Unknown314	23.39_360	5393
Unknown315	23.4_73	410148
Unknown316	23.45_61	18946
Unknown317	23.55_485	6523.9
Unknown318	23.58_280	42549
Unknown319	23.64_86	114031
Unknown320	23.65_158	238654
Unknown321	23.68_465	6708.9
Unknown322	23.72_292	17959
Unknown323	23.73_334	53488
Unknown324	23.77_287	10781
Unknown325	23.8_174	90552
Unknown326	23.81_218	13130
Unknown327	23.89_320	4832.5
Unknown328	23.96_246	3490.4
Unknown329	23.97_103	171765
Unknown330	24.01_425	5591.8
Unknown331	24.11_193	19356
Unknown332	24.12_476	34104
Unknown333	24.17_331	6357.9
Unknown334	24.27_144	24646
Unknown335	24.27_290	43560
Unknown336	24.3_174	163655
Unknown337	24.33_416	125771
Unknown338	24.37_202	38716
Unknown339	24.4_132	157744
Unknown340	24.48_204	24053
Unknown341	24.52_73	358276
Unknown342	24.58_373	4678.3
Unknown343	24.59_361	81268
Unknown344	24_310	3967.8
Unknown345	25.57_126	17589
Unknown346	25.77_238	10222
Unknown347	26.08_103	67394
Unknown348	26.16_174	201238
Unknown349	27.2_204	9605.6
Unknown350	27.24_70	223091
Unknown351	27.6_204	45403
Unknown352	27.75_204	108258
Unknown353	28.42_129	158443
Unknown354	29.7_204	169763
Unknown355	31.92_361	44821
